# Supplementary material for: Comparative proteomic analysis of gingival crevicular fluid and periodontal tissue: revealing clinical potential
Source: Clin Proteomics. 2026 Feb 24;23:16. doi: 10.1186/s12014-026-09587-3 (PMC13037294; doi:10.1186/s12014-026-09587-3)
Supplement: Supplementary file 1 — Supplementary Material 1 [file 12014_2026_9587_MOESM1_ESM.xlsx]

## Sheet: S1. Tissue_DEP
Supplementary Table S1. Differentially expressed proteins (DEPs) in periodontal tissue samples.
DEPs were identified from proteomic profiling of periodontal tissues (n = 23; periodontitis = 18, control = 5) using a t-test (p < 0.05) and |fold change| > 2. A total of 1,292 DEPs were detected (1,134 upregulated, 158 downregulated).
Protein accession	log2(FC)	p-value	FDR-adjusted p-value
O75083	3.9883	2.41e-12	1.00001e-09
P09211	5.5609	2.6e-12	1.00001e-09
O00231	5.3935	2.6e-12	1.00001e-09
P46063	2.5899	3.22e-12	1.00001e-09
Q07960	3.2549	3.87e-12	1.00001e-09
P60891	2.8687	6.44e-12	1.23663e-09
P10451-2	-6.7133	6.7e-12	1.23663e-09
P16152	4.593	9.58e-12	1.42407e-09
Q8WU39	6.4522	9.92e-12	1.42407e-09
O15143	3.8472	2.32e-11	2.69167e-09
K7EJQ7	7.6322	2.47e-11	2.69167e-09
O15144	3.0092	2.5e-11	2.69167e-09
P42785	4.4545	3.9e-11	3.876e-09
Q9Y3Z3	2.5779	7.41e-11	6.2928e-09
P54886	3.7212	7.54e-11	6.2928e-09
P61160	2.6469	8.14e-11	6.2928e-09
Q86UY0	4.5599	8.28e-11	6.2928e-09
Q9H2U2	4.1085	1.05e-10	7.53667e-09
P63244	2.5223	1.34e-10	9.112e-09
P54819	3.3309	1.81e-10	1.16926e-08
P10451-5	-6.1269	2.11e-10	1.23915e-08
O14980	4.3789	2.11e-10	1.23915e-08
P55072	3.0525	2.35e-10	1.30815e-08
Q9BWS9	3.4218	2.43e-10	1.30815e-08
Q92499	3.3898	2.97e-10	1.5349e-08
Q9UIJ7	3.4365	3.71e-10	1.84358e-08
P05164	5.9229	3.98e-10	1.85335e-08
Q96QK1	3.9639	4.02e-10	1.85335e-08
P05109	4.6089	4.16e-10	1.85335e-08
P23368	3.3974	5e-10	2.15333e-08
P13489	3.3609	5.63e-10	2.34644e-08
Q15436	2.3124	7.94e-10	3.20578e-08
P12081	3.3481	9.3e-10	3.64109e-08
P30040	3.5393	1.04e-09	3.952e-08
P28066	4.9067	1.11e-09	4.01956e-08
P60174-1	4.0134	1.12e-09	4.01956e-08
P00558	3.4983	1.18e-09	4.114e-08
E7ETU9	3.2721	1.21e-09	4.114e-08
P26639	4.4179	1.32e-09	4.37292e-08
E9PK25	2.9688	1.49e-09	4.8127e-08
Q9Y490	1.6935	1.71e-09	5.38859e-08
E7EMM4	2.7314	1.76e-09	5.4141e-08
P35606	2.7168	2e-09	5.9432e-08
P13639	4.0891	2.04e-09	5.9432e-08
P06733	3.6726	2.07e-09	5.9432e-08
P60900	3.7045	2.16e-09	6.06678e-08
P36551	3.3967	2.21e-09	6.07515e-08
P25787	3.0596	2.37e-09	6.37925e-08
P68104	2.565	2.44e-09	6.41031e-08
Q15437	3.6676	2.56e-09	6.41031e-08
Q9UHB9	4.3352	2.57e-09	6.41031e-08
P06702	5.5037	2.58e-09	6.41031e-08
P00338	3.6567	2.68e-09	6.48393e-08
P51659	2.7175	2.71e-09	6.48393e-08
Q9Y224	4.1961	3.09e-09	7.25869e-08
A0A0A6YY94	-4.5751	3.32e-09	7.65971e-08
Q9UBS4	4.2545	3.39e-09	7.684e-08
P14618	2.9546	3.49e-09	7.77428e-08
P07737	3.9715	3.72e-09	8.14617e-08
P61163	3.0686	4.02e-09	8.6564e-08
Q8N163	3.5488	4.39e-09	9.20806e-08
P59998	1.9207	4.44e-09	9.20806e-08
Q96AB3	5.3603	4.49e-09	9.20806e-08
O43747	3.4387	4.81e-09	9.71019e-08
P26885	4.76	5.29e-09	1.05149e-07
O00303	3.2581	5.49e-09	1.07471e-07
P52907	2.4377	6.12e-09	1.18016e-07
P08294	-3.9259	7.61e-09	1.4459e-07
P11940	3.3074	8.1e-09	1.5167e-07
P34897	3.9318	8.36e-09	1.54302e-07
O94855	4.0356	9.28e-09	1.6887e-07
P08311	3.5838	9.95e-09	1.78547e-07
P04406	3.2557	1.02e-08	1.80526e-07
P63104	2.8472	1.09e-08	1.87771e-07
O60888	5.0308	1.09e-08	1.87771e-07
Q9BXJ0	-2.9067	1.14e-08	1.938e-07
P49189	2.5515	1.21e-08	2.00426e-07
P61158	2.2819	1.21e-08	2.00426e-07
P20231	3.5537	1.26e-08	2.06066e-07
Q03519	3.204	1.3e-08	2.0995e-07
P60842	3.1152	1.34e-08	2.13738e-07
P30041	2.9221	1.5e-08	2.36341e-07
Q9NX40	2.8811	1.56e-08	2.41481e-07
Q9Y6C9	2.5916	1.57e-08	2.41481e-07
P29401	3.9565	1.7e-08	2.56915e-07
Q9Y3I0	2.769	1.72e-08	2.56915e-07
P04075	2.9812	1.73e-08	2.56915e-07
Q16698	2.362	1.8e-08	2.64273e-07
Q9UHL4	4.4824	1.83e-08	2.65658e-07
Q13103	-5.3461	1.89e-08	2.7132e-07
Q14697	2.7966	2.06e-08	2.87264e-07
X6RJP6	2.723	2.07e-08	2.87264e-07
O75368	3.6827	2.07e-08	2.87264e-07
Q9Y678	3.4357	2.09e-08	2.87264e-07
P53396	5.8786	2.14e-08	2.907e-07
Q16531	2.0878	2.16e-08	2.907e-07
P10515	2.5194	2.3e-08	3.05861e-07
Q06323	4.013	2.32e-08	3.05861e-07
P12814	1.3865	2.55e-08	3.32788e-07
Q6IAA8	2.4582	2.62e-08	3.35152e-07
P30044	2.8865	2.62e-08	3.35152e-07
P55145	4.9775	2.79e-08	3.52815e-07
P48735	3.0391	2.82e-08	3.52815e-07
A0A075B6I0	-4.4408	2.84e-08	3.52815e-07
P00505	2.1725	3.18e-08	3.91291e-07
Q9Y6W5	2.7611	3.22e-08	3.92475e-07
O43707	1.6515	3.27e-08	3.93581e-07
Q9UJS0	3.4122	3.29e-08	3.93581e-07
E9PLK3	3.1252	3.37e-08	3.96996e-07
O15511	2.5765	3.38e-08	3.96996e-07
P26641	3.1368	3.52e-08	4.09715e-07
P61923	3.9489	3.66e-08	4.22207e-07
Q9UBQ7	2.7087	3.77e-08	4.31048e-07
P53634	3.4929	3.94e-08	4.46533e-07
P38606	3.3281	3.99e-08	4.48268e-07
F5GZK2	-4.9476	4.05e-08	4.51086e-07
Q15063	-3.422	4.3e-08	4.74838e-07
P61006	2.6974	4.66e-08	5.10231e-07
P04179	3.1971	4.84e-08	5.25486e-07
O00299	2.7164	5.03e-08	5.41563e-07
P40925	3.2483	5.29e-08	5.6485e-07
P41091	2.6828	5.37e-08	5.6722e-07
Q14764	2.344	5.4e-08	5.6722e-07
Q13011	2.5536	5.48e-08	5.70981e-07
P16278	2.2053	5.57e-08	5.75715e-07
O94874	3.515	5.71e-08	5.85502e-07
Q15365	1.4396	6.2e-08	6.3074e-07
Q10471	3.5657	6.28e-08	6.3298e-07
E7ESP9	-3.2182	6.32e-08	6.3298e-07
P07858	3.251	6.48e-08	6.44012e-07
P10398	2.7191	6.81e-08	6.63227e-07
O95486	4.0949	6.82e-08	6.63227e-07
Q92820	3.9942	6.84e-08	6.63227e-07
O00764	4.7709	6.9e-08	6.63227e-07
Q06830	2.3208	6.93e-08	6.63227e-07
P11021	2.7741	7.13e-08	6.7735e-07
Q15063-4	-3.883	7.32e-08	6.90324e-07
Q9HCU5	6.472	7.66e-08	7.17154e-07
Q9NUQ9	4.1441	7.78e-08	7.20221e-07
P25774	3.1908	7.86e-08	7.20221e-07
Q8WVM8	3.3548	7.86e-08	7.20221e-07
Q99497	3.2663	9.04e-08	8.22513e-07
A0A087WWU9	-2.7845	9.19e-08	8.27239e-07
P04070	-3.6695	9.22e-08	8.27239e-07
Q9UGP8	1.5947	9.38e-08	8.3579e-07
P24821	-3.3504	9.88e-08	8.74312e-07
P22314	3.3339	1.09e-07	9.58014e-07
P00742	-3.6401	1.16e-07	1.003e-06
Q9BPX5	2.8522	1.18e-07	1.003e-06
P22307	2.3444	1.18e-07	1.003e-06
P63241	4.4265	1.18e-07	1.003e-06
P31146	4.6867	1.18e-07	1.003e-06
P08571	2.7497	1.2e-07	1.01333e-06
Q09028	3.5007	1.22e-07	1.02353e-06
P47985	2.5671	1.39e-07	1.15863e-06
O14818	3.5038	1.41e-07	1.16777e-06
P16070-8	2.1045	1.45e-07	1.1857e-06
Q86U28	3.6711	1.45e-07	1.1857e-06
O00487	2.2544	1.47e-07	1.19449e-06
Q99714	2.7084	1.56e-07	1.2597e-06
Q9UBV2	-3.6594	1.58e-07	1.26793e-06
P40261	3.1916	1.6e-07	1.27605e-06
P63220	3.1059	1.61e-07	1.27615e-06
P49748	1.9258	1.64e-07	1.27653e-06
P24593	-4.513	1.64e-07	1.27653e-06
P12429	3.349	1.65e-07	1.27653e-06
P06737	4.0185	1.65e-07	1.27653e-06
Q15758	2.9044	1.68e-07	1.292e-06
P54136	2.8464	1.72e-07	1.31493e-06
P43686	3.4003	1.76e-07	1.3376e-06
P18669	4.3898	1.82e-07	1.36668e-06
Q6IBS0	4.0854	1.82e-07	1.36668e-06
Q7Z7H5	3.329	1.83e-07	1.36668e-06
Q9Y4L1	3.4714	1.86e-07	1.3811e-06
E7EX73	3.1281	2.01e-07	1.48395e-06
P00734	-2.4091	2.05e-07	1.50368e-06
O43684	2.3145	2.06e-07	1.50368e-06
A6NP24	2.3224	2.25e-07	1.615e-06
P29692	2.5072	2.25e-07	1.615e-06
O95336	3.3258	2.25e-07	1.615e-06
Q92947	3.1996	2.3e-07	1.63607e-06
Q9Y6N5	2.5195	2.32e-07	1.63607e-06
P49327	2.9104	2.32e-07	1.63607e-06
Q15366	2.1445	2.33e-07	1.63607e-06
Q16822	3.6622	2.35e-07	1.64119e-06
Q9HCC0	3.7343	2.45e-07	1.70183e-06
P00390	2.0721	2.5e-07	1.72727e-06
P21399	3.0962	2.57e-07	1.75685e-06
P04233-2	2.6057	2.57e-07	1.75685e-06
P62258	2.9099	2.69e-07	1.8236e-06
P30086	3.6858	2.7e-07	1.8236e-06
P04062	2.448	2.71e-07	1.8236e-06
P50395	-2.0502	2.8e-07	1.8744e-06
Q9BXM0	-4.3408	2.83e-07	1.87506e-06
Q7Z4W1	3.2047	2.83e-07	1.87506e-06
Q92556	3.2852	2.86e-07	1.88527e-06
P01619	4.4063	2.88e-07	1.88881e-06
Q969V3	2.3986	3.17e-07	2.06851e-06
Q93084	2.9469	3.3e-07	2.14048e-06
Q92608	4.2518	3.33e-07	2.14048e-06
C9JV77	-2.9208	3.33e-07	2.14048e-06
Q9NZ08	2.66	3.37e-07	2.15121e-06
Q16762	2.1921	3.38e-07	2.15121e-06
P19971	3.4037	3.48e-07	2.204e-06
Q92598	2.5287	3.74e-07	2.35711e-06
P53597	2.3697	3.79e-07	2.37703e-06
P30101	2.1169	3.9e-07	2.4342e-06
P14550	3.4018	3.96e-07	2.45418e-06
M0QXB5	2.3237	3.97e-07	2.45418e-06
Q8TBP6	4.7505	4.1e-07	2.52248e-06
Q9P2R7	1.9522	4.16e-07	2.54134e-06
A0A087X2I1	3.3025	4.17e-07	2.54134e-06
P61604	1.882	4.27e-07	2.584e-06
Q14393	-4.406	4.28e-07	2.584e-06
P50213	2.6173	4.33e-07	2.60203e-06
P42765	1.8151	4.38e-07	2.61989e-06
Q9H3P7	2.553	4.51e-07	2.68522e-06
O00151	3.4198	4.66e-07	2.7618e-06
P13796	3.3339	4.79e-07	2.81304e-06
P48444	3.1568	4.79e-07	2.81304e-06
Q13162	2.7128	4.95e-07	2.89385e-06
O14579	3.4481	5.03e-07	2.89408e-06
P53618	3.5153	5.03e-07	2.89408e-06
Q9BR76	3.2453	5.04e-07	2.89408e-06
K7EKE6	2.4389	5.04e-07	2.89408e-06
U3KPS2	4.5412	5.23e-07	2.98989e-06
Q9Y6B6	3.4894	5.29e-07	3.01087e-06
Q9BX68	2.4668	5.54e-07	3.13691e-06
Q92544	2.7884	5.56e-07	3.13691e-06
Q15084	3.2522	5.63e-07	3.16259e-06
P61221	2.4439	5.74e-07	3.21042e-06
A0A075B6S3	3.9276	5.94e-07	3.30797e-06
P07339	2.1873	5.97e-07	3.3104e-06
F8VV59	2.3242	6.17e-07	3.40668e-06
Q14974	2.5519	6.23e-07	3.42517e-06
Q16555	2.1875	6.29e-07	3.44351e-06
P21281	3.2662	6.35e-07	3.46169e-06
Q9P2J5	2.653	6.42e-07	3.48514e-06
P62993	3.0556	6.56e-07	3.54624e-06
P56537	3.0238	6.77e-07	3.62507e-06
Q8N5K1	3.7414	6.79e-07	3.62507e-06
P27797	2.0243	6.79e-07	3.62507e-06
Q6UX06	3.7855	7.06e-07	3.75371e-06
A0A087WVQ6	1.1957	7.14e-07	3.77621e-06
P61626	4.3291	7.19e-07	3.77621e-06
P26038	2.439	7.19e-07	3.77621e-06
Q9UBQ5	2.8833	7.23e-07	3.78185e-06
P06865	2.1771	7.3e-07	3.80306e-06
B5MDF5	2.9935	7.44e-07	3.86043e-06
O15145	1.891	7.48e-07	3.86566e-06
P60228	3.1548	7.85e-07	4.03494e-06
P54920	2.6635	7.87e-07	4.03494e-06
A0A0A0MTS2	3.4223	7.91e-07	4.03942e-06
Q16666	2.7932	7.98e-07	4.05912e-06
Q9Y2Q3	2.2078	8.02e-07	4.06347e-06
Q07021	2.9537	8.09e-07	4.08292e-06
O00203	-1.497	8.19e-07	4.11637e-06
P30048	1.7588	8.22e-07	4.11637e-06
Q92734	2.809	8.28e-07	4.13041e-06
P02763	2.938	8.47e-07	4.20894e-06
B4DDF4	2.5929	8.57e-07	4.24231e-06
P60981	1.7425	8.78e-07	4.32968e-06
P62714	2.1303	8.86e-07	4.35252e-06
P41250	4.0035	8.9e-07	4.35561e-06
P30038	3.1528	9.16e-07	4.46593e-06
P28070	3.2834	9.31e-07	4.522e-06
P04430	-3.3249	9.52e-07	4.60668e-06
P48147	2.6743	9.9e-07	4.77269e-06
Q9HD20	2.6549	1.01e-06	4.851e-06
P04004	-2.0813	1.08e-06	5.168e-06
H9KV45	2.7558	1.14e-06	5.43498e-06
Q9C037	1.9875	1.16e-06	5.51e-06
P48643	1.5659	1.18e-06	5.58447e-06
H7C0M1	2.4745	1.21e-06	5.6848e-06
P34932	2.6234	1.21e-06	5.6848e-06
P02790	4.283	1.24e-06	5.80464e-06
P37837	4.0425	1.29e-06	6.0169e-06
Q96KP4	3.3511	1.31e-06	6.06638e-06
H0Y4R1	1.7395	1.31e-06	6.06638e-06
P55735	2.74	1.36e-06	6.27543e-06
Q13148	2.7652	1.38e-06	6.34505e-06
O43776	3.6393	1.46e-06	6.68908e-06
P13010	1.3977	1.49e-06	6.8e-06
P30084	2.0688	1.5e-06	6.8e-06
P13804	2.7611	1.5e-06	6.8e-06
A0A087WYL9	4.1196	1.51e-06	6.8214e-06
Q15063-5	-3.2876	1.55e-06	6.95347e-06
Q9Y5M8	3.0606	1.55e-06	6.95347e-06
O00170	3.1532	1.57e-06	7.01882e-06
O75400	5.721	1.58e-06	7.03917e-06
P02461	-3.1111	1.6e-06	7.10378e-06
P63010	2.1731	1.62e-06	7.16795e-06
O95302	1.3915	1.63e-06	7.18758e-06
P40926	1.9905	1.67e-06	7.33891e-06
Q9NYL9	-2.7373	1.77e-06	7.752e-06
A0A0A0MTH3	1.71	1.79e-06	7.81311e-06
P01859	4.6579	1.83e-06	7.96081e-06
O00754	2.59	1.85e-06	7.99398e-06
D6REX3	2.4095	1.85e-06	7.99398e-06
Q9NR31	2.8533	1.88e-06	8.09653e-06
P49848	2.3653	1.9e-06	8.15548e-06
A0A087WV47	3.462	1.93e-06	8.25682e-06
P45974	2.9243	1.94e-06	8.27221e-06
Q16836	2.3049	2.01e-06	8.5425e-06
Q8WXF1	2.816	2.03e-06	8.59921e-06
E9PMV2	2.7183	2.1e-06	8.83779e-06
P05186	-2.5174	2.1e-06	8.83779e-06
O15127	3.5254	2.17e-06	9.10273e-06
Q9UFN0	4.2849	2.25e-06	9.37742e-06
Q16706	3.9836	2.25e-06	9.37742e-06
P16401	2.8317	2.31e-06	9.59653e-06
P31939	2.8697	2.41e-06	9.94799e-06
P08865	1.3094	2.41e-06	9.94799e-06
A0A0B4J1S4	2.2836	2.45e-06	1.00809e-05
P49257	2.65	2.51e-06	1.0295e-05
Q8NEW0	2.2775	2.59e-06	1.05895e-05
A0A087WSY6	-4.1742	2.71e-06	1.10452e-05
P48556	2.6788	2.77e-06	1.12542e-05
Q99613	1.8606	2.84e-06	1.15024e-05
P19623	4.035	2.94e-06	1.18703e-05
A0A087WW89	3.9241	3.04e-06	1.22358e-05
O14773	1.9549	3.07e-06	1.23181e-05
Q15046	2.5848	3.15e-06	1.26e-05
Q9Y6C2	-2.1464	3.19e-06	1.27206e-05
O43772	2.9231	3.22e-06	1.28007e-05
P50570	1.4242	3.3e-06	1.30785e-05
P62280	2.5192	3.34e-06	1.31563e-05
F6TLX2	2.3258	3.34e-06	1.31563e-05
O60568	1.5837	3.37e-06	1.32342e-05
F6WIT2	2.9182	3.51e-06	1.37422e-05
P31948	2.7781	3.53e-06	1.37787e-05
Q9Y3D6	2.6566	3.55e-06	1.38124e-05
P01903	2.0096	3.56e-06	1.38124e-05
Q14314	3.1446	3.59e-06	1.38871e-05
C9JFR7	2.8875	3.65e-06	1.4077e-05
P01779	3.3879	3.71e-06	1.42658e-05
P02788	3.3549	3.78e-06	1.44919e-05
P26196	2.1555	3.84e-06	1.46783e-05
P27348	1.6869	3.86e-06	1.47113e-05
O75369	-1.5686	3.92e-06	1.48902e-05
P48047	2.7904	3.93e-06	1.48902e-05
Q15181	2.7265	3.97e-06	1.49541e-05
P17655	1.58	3.97e-06	1.49541e-05
P22033	2.8352	3.99e-06	1.49857e-05
P49247	2.4137	4.07e-06	1.52419e-05
Q13561	2.8907	4.27e-06	1.59272e-05
P63173	2.3513	4.29e-06	1.59272e-05
A0A087WUC6	4.0659	4.29e-06	1.59272e-05
P07384	1.7913	4.59e-06	1.69437e-05
P52566	4.0972	4.59e-06	1.69437e-05
Q14574	2.0844	4.7e-06	1.73003e-05
P42704	1.7794	4.75e-06	1.73727e-05
O00161	1.7382	4.76e-06	1.73727e-05
P62633	2.8587	4.76e-06	1.73727e-05
A0A075B6K9	2.615	4.81e-06	1.75057e-05
Q09161	2.3758	4.86e-06	1.76248e-05
Q96HE7	1.6645	4.87e-06	1.76248e-05
P13667	2.7634	4.91e-06	1.77199e-05
P07195	2.8222	5.09e-06	1.83183e-05
B4DPQ0	1.8635	5.16e-06	1.85187e-05
P01714	3.3927	5.19e-06	1.85747e-05
Q9UNM6	1.8431	5.35e-06	1.90945e-05
Q13409	2.2015	5.49e-06	1.95402e-05
A0A087WZH9	-3.6567	5.51e-06	1.95575e-05
Q92616	1.7731	5.55e-06	1.96455e-05
H0YI09	2.6641	5.78e-06	2.04037e-05
Q4KWH8	-2.7882	5.91e-06	2.08058e-05
Q9Y3A6	3.867	6.16e-06	2.1627e-05
P27169	2.5215	6.2e-06	2.17084e-05
Q99460	2.6712	6.41e-06	2.2383e-05
O43809	2.7277	6.5e-06	2.26361e-05
P08697	-2.8206	6.54e-06	2.27142e-05
O75955	1.3667	6.68e-06	2.31382e-05
P04632	1.7848	6.73e-06	2.32491e-05
O75396	3.3933	6.81e-06	2.34627e-05
P68402	3.4035	6.93e-06	2.38127e-05
P78371	1.3314	7.15e-06	2.45034e-05
Q9H223	1.3361	7.18e-06	2.45412e-05
P11182	3.1275	7.3e-06	2.48855e-05
P25786	2.4074	7.33e-06	2.4922e-05
O95169	2.2734	7.55e-06	2.55694e-05
Q9BS26	1.5803	7.56e-06	2.55694e-05
P54709	1.3764	7.73e-06	2.60761e-05
Q86UP2	2.7131	7.78e-06	2.6142e-05
P62310	1.6899	7.79e-06	2.6142e-05
Q01518	3.0642	7.88e-06	2.63742e-05
Q9H3G5	3.0134	7.9e-06	2.63742e-05
P38117	2.2227	8e-06	2.66392e-05
Q9Y696	2.3168	8.07e-06	2.68032e-05
O15335	-3.7518	8.38e-06	2.77614e-05
P20700	1.9797	8.49e-06	2.80539e-05
P62249	1.4636	8.7e-06	2.86673e-05
P20810	1.8888	8.72e-06	2.86673e-05
Q6UWY5	-2.6843	8.81e-06	2.88896e-05
Q13217	2.9489	8.88e-06	2.90455e-05
B1AKR6	2.0906	9.09e-06	2.96573e-05
Q86VP6	1.4235	9.14e-06	2.97453e-05
P49961	2.0405	9.22e-06	2.99303e-05
Q969H8	2.4639	9.39e-06	3.04057e-05
Q7KZF4	1.4185	9.59e-06	3.09757e-05
P29144	1.8351	9.62e-06	3.09951e-05
P07686	2.5392	9.68e-06	3.11108e-05
I3L3P7	1.2487	1e-05	3.20596e-05
Q96CN7	2.5581	1.02e-05	3.26198e-05
Q13363	1.4967	1.03e-05	3.28583e-05
Q9BUF5	1.9938	1.1e-05	3.50049e-05
O60701	3.0318	1.13e-05	3.58713e-05
A0A075B6I5	-3.0801	1.14e-05	3.59239e-05
B0I1T2	2.5786	1.14e-05	3.59239e-05
P40227	1.3513	1.14e-05	3.59239e-05
Q14152	1.7832	1.15e-05	3.61509e-05
J3KR44	2.8611	1.16e-05	3.63767e-05
Q9Y4P3	2.4072	1.18e-05	3.69143e-05
A0A087X0N5	-4.1341	1.21e-05	3.77614e-05
P40616	2.2591	1.24e-05	3.86043e-05
Q13838	2.1487	1.26e-05	3.90388e-05
P84090	1.9965	1.26e-05	3.90388e-05
P62937	2.251	1.31e-05	4.03943e-05
E9PHY5	-1.6445	1.31e-05	4.03943e-05
O94925	2.6355	1.32e-05	4.06057e-05
B4DLN1	2.3447	1.38e-05	4.23506e-05
P54802	3.0093	1.41e-05	4.31687e-05
Q14696	1.9483	1.43e-05	4.36775e-05
P48723	2.6988	1.45e-05	4.4184e-05
P53621	1.8157	1.46e-05	4.42798e-05
P10153	-2.4648	1.46e-05	4.42798e-05
O95168	2.4014	1.52e-05	4.59916e-05
P40121	2.0341	1.57e-05	4.73935e-05
A2ACR1	2.5834	1.58e-05	4.75841e-05
P02786	2.1218	1.61e-05	4.83749e-05
I3L0A0	2.8992	1.66e-05	4.97615e-05
P20674	1.6682	1.69e-05	5.04268e-05
O43242	-2.2265	1.69e-05	5.04268e-05
Q14739	2.1241	1.71e-05	5.0906e-05
Q16222	2.4231	1.72e-05	5.09688e-05
P17050	1.6978	1.72e-05	5.09688e-05
P51570	2.2282	1.73e-05	5.11478e-05
P49720	2.476	1.75e-05	5.1621e-05
Q04917	-2.3053	1.76e-05	5.17977e-05
P14868	1.8638	1.79e-05	5.25609e-05
A0A0A0MSS8	3.5581	1.82e-05	5.33206e-05
Q9NR45	3.9735	1.83e-05	5.33716e-05
P07237	1.4957	1.83e-05	5.33716e-05
Q13423	1.9379	1.87e-05	5.44153e-05
P17987	1.0139	1.93e-05	5.60351e-05
Q9H3K6	2.365	1.96e-05	5.67785e-05
P84077	2.1556	2e-05	5.78076e-05
Q07075	-2.2113	2.01e-05	5.78379e-05
P48426	1.7437	2.01e-05	5.78379e-05
K7ELL7	2.0888	2.04e-05	5.84408e-05
P18085	2.7821	2.04e-05	5.84408e-05
Q92538	2.7491	2.07e-05	5.9169e-05
Q8NCW5	2.3111	2.11e-05	6.00467e-05
P62328	4.0581	2.11e-05	6.00467e-05
P25325	2.4187	2.13e-05	6.04826e-05
Q96HY6	1.9838	2.22e-05	6.29e-05
Q96G03	2.9263	2.25e-05	6.36105e-05
Q5T5C7	3.1448	2.28e-05	6.43179e-05
P05455	3.6728	2.31e-05	6.50222e-05
Q4VB86	-2.4114	2.33e-05	6.54426e-05
Q9NSE4	2.4228	2.35e-05	6.57186e-05
P02792	2.7453	2.35e-05	6.57186e-05
P62191	2.6497	2.38e-05	6.64138e-05
P61247	1.7715	2.39e-05	6.65491e-05
P47897	1.9391	2.44e-05	6.77953e-05
P42224	2.6438	2.46e-05	6.82043e-05
P17980	2.9938	2.48e-05	6.85945e-05
P62857	2.4279	2.49e-05	6.85945e-05
Q3ZCQ8	1.9239	2.49e-05	6.85945e-05
P11215	3.2289	2.5e-05	6.87234e-05
O95202	1.6295	2.54e-05	6.96747e-05
A0A087X1V9	4.0502	2.55e-05	6.98008e-05
Q9H061	2.1027	2.65e-05	7.23848e-05
E7EUC7	3.2137	2.67e-05	7.27772e-05
F8VU90	2.7239	2.71e-05	7.3712e-05
A8MU27	2.8123	2.73e-05	7.41e-05
A0A087X1T7	-3.1105	2.75e-05	7.44864e-05
P60866	1.8486	2.79e-05	7.54117e-05
Q93009	2.0868	2.82e-05	7.60635e-05
Q01650	-2.7321	2.9e-05	7.80583e-05
Q9NSD9	2.351	2.92e-05	7.81085e-05
P11142	1.3446	2.92e-05	7.81085e-05
P50914	1.4236	2.92e-05	7.81085e-05
Q96N66	2.2576	2.97e-05	7.92818e-05
P62140	1.4926	3.04e-05	8.09831e-05
P52597	1.1447	3.06e-05	8.13481e-05
P02452	-2.3258	3.1e-05	8.22423e-05
Q08378	-1.8892	3.14e-05	8.31328e-05
P11177	1.6743	3.15e-05	8.3227e-05
P10599	2.3218	3.18e-05	8.38482e-05
P24534	3.0898	3.28e-05	8.63088e-05
P31946-2	2.6519	3.3e-05	8.66585e-05
J3KNL6	2.4369	3.46e-05	9.06759e-05
P13798	2.5639	3.49e-05	9.12769e-05
Q9NVJ2	1.5424	3.53e-05	9.21366e-05
P08246	-1.6496	3.55e-05	9.24718e-05
Q9Y333	3.0351	3.56e-05	9.25457e-05
Q9Y673	2.7619	3.63e-05	9.41759e-05
P16219	3.0198	3.69e-05	9.53496e-05
O43488	1.7039	3.69e-05	9.53496e-05
Q9P291	2.726	3.71e-05	9.5675e-05
P80303	2.3528	3.75e-05	9.65139e-05
A0A087WTA8	-2.5025	3.83e-05	9.83769e-05
Q9H9B4	2.1018	3.92e-05	0.000100489
M0QYM7	-2.8712	4.02e-05	0.000102848
Q8WX93	2.186	4.07e-05	0.000103922
O95831	1.5818	4.17e-05	0.000106265
P22102	3.7723	4.22e-05	0.000107328
Q6NVY1	2.015	4.26e-05	0.000108132
G8JLH6	-2.1064	4.28e-05	0.000108427
J3KTA4	2.1342	4.32e-05	0.000109226
P61106	1.0549	4.57e-05	0.000115321
P05362	2.1393	4.59e-05	0.0001156
P50995	1.4172	4.6e-05	0.000115626
Q9NYU2	1.3762	4.72e-05	0.000118412
Q9GZT3	1.6762	4.74e-05	0.000118454
Q8NBJ7	2.5526	4.74e-05	0.000118454
Q13724	1.5733	4.77e-05	0.000118974
P11766	2.6304	4.92e-05	0.000122479
B4E3Q4	2.091	5.06e-05	0.000125722
P02649	1.597	5.11e-05	0.000126477
P28331	1.8019	5.11e-05	0.000126477
O75694	2.6078	5.14e-05	0.000126977
A0A087WYR4	3.9584	5.18e-05	0.000127721
P08559	1.7528	5.19e-05	0.000127723
O76024	3.0183	5.24e-05	0.000128709
Q9NY15	1.8316	5.28e-05	0.0001292
O75351	1.4114	5.28e-05	0.0001292
P61224	1.3134	5.31e-05	0.000129688
P18859	1.6238	5.34e-05	0.000130175
P02787	3.7092	5.37e-05	0.00013066
Q9NP72	2.0384	5.39e-05	0.0001309
P07948	2.0284	5.51e-05	0.000133563
P08493	-5.8865	5.59e-05	0.000135249
P42126	1.9859	5.62e-05	0.00013572
C9J187	-2.2889	5.69e-05	0.000137154
P07305	-3.4837	5.72e-05	0.000137621
Q14240	2.4375	5.9e-05	0.000141688
P09622	1.2014	5.96e-05	0.000142863
P30405	2.233	6.07e-05	0.000145142
P08709	-3.2823	6.08e-05	0.000145142
O43837	1.7125	6.1e-05	0.000145142
P07602	1.6391	6.1e-05	0.000145142
P09110	2.3616	6.18e-05	0.000146775
P46777	-2.0103	6.27e-05	0.000148639
F8W950	1.7468	6.38e-05	0.00015097
P01861	3.8385	6.47e-05	0.00015282
P68032	1.0677	6.49e-05	0.000153012
F5GYQ1	1.4634	6.73e-05	0.000158382
Q8TCT9	2.9579	6.78e-05	0.000159268
P04792	2.5624	6.8e-05	0.000159448
Q9UMS4	1.3158	6.92e-05	0.000161968
P20618	2.638	7e-05	0.000163544
P04843	1.8731	7.02e-05	0.000163716
Q8WUQ7	3.1546	7.08e-05	0.000164521
Q9NRN5	-3.039	7.08e-05	0.000164521
P54578	2.3416	7.18e-05	0.000166247
P50552	2.1135	7.18e-05	0.000166247
Q02218	1.6371	7.28e-05	0.00016826
A0A087WXS7	2.5039	7.39e-05	0.000170498
P39019	1.8347	7.41e-05	0.000170655
Q15477	2.6431	7.47e-05	0.00017173
Q13057	1.3591	7.51e-05	0.000172267
Q9UNH7	1.7978	7.52e-05	0.000172267
Q12769	1.9517	7.54e-05	0.000172419
P51970	2.0668	7.61e-05	0.000173712
Q9BVK6	1.748	7.65e-05	0.000174317
P12107	-1.1257	7.7e-05	0.000175148
P15924	2.5828	7.81e-05	0.000177338
Q9BPW8	1.8679	7.88e-05	0.000178441
O75436	1.7932	7.89e-05	0.000178441
A0A0A6YYA0	1.2915	7.9e-05	0.000178441
O75380	2.2813	7.95e-05	0.000178772
O60664	1.6163	7.96e-05	0.000178772
A0A087X1Z3	2.3653	7.97e-05	0.000178772
P20908	-1.7666	7.97e-05	0.000178772
H7BZJ3	1.6658	8.13e-05	0.000182044
P52790	3.6285	8.3e-05	0.000185529
P05997	-2.2183	8.44e-05	0.000188333
P01876	2.6918	8.51e-05	0.000189568
Q9UHA4	1.6767	8.72e-05	0.000193911
P35914	2.3151	8.96e-05	0.000198565
O43852	1.6334	8.96e-05	0.000198565
P98160	-1.0831	9.06e-05	0.000200437
Q07507	-2.7633	9.21e-05	0.000203407
J3KQ48	2.7163	9.23e-05	0.000203501
C9JQS9	1.4101	9.25e-05	0.000203595
P09488	3.081	9.4e-05	0.000206194
Q8IZP0	1.1734	9.4e-05	0.000206194
P80188	2.7412	9.42e-05	0.000206282
Q4VXP6	-2.3916	9.53e-05	0.000208338
Q08211	1.0863	9.74e-05	0.000212569
P43121	-2.3261	0.00010067	0.000219335
P08603	1.9659	0.0001012	0.000220074
F5GXX5	2.2484	0.00010135	0.000220074
P68371	1.9147	0.00010196	0.000220874
Q9Y624	1.6936	0.00010206	0.000220874
P15121	3.1121	0.00010291	0.000222341
O14745	2.0376	0.00010322	0.000222638
P10253	1.5516	0.00010398	0.000223904
P14923	3.5698	0.00010514	0.000226025
Q14166	2.034	0.00010546	0.000226336
P14174	3.1626	0.00010725	0.000229796
H0YL69	3.1396	0.00010746	0.000229865
P11413	2.5261	0.00010986	0.000234244
Q5JPE7	1.6011	0.00010987	0.000234244
Q99832	1.1664	0.00011155	0.000237434
P31153	2.4259	0.0001122	0.000238033
Q53GQ0	1.3327	0.0001122	0.000238033
E9PSE5	2.007	0.00011312	0.000239592
P12956	1.0246	0.00011461	0.00024235
P02458	-2.7852	0.0001153	0.000243411
O00442	1.7512	0.00011625	0.000244659
Q7L1Q6	1.4897	0.00011627	0.000244659
Q8TEM1	1.8083	0.0001175	0.000246822
P38919	1.7689	0.00011768	0.000246822
Q9H9J2	2.8367	0.0001207	0.000252746
P78417	2.3875	0.00012244	0.000255975
P10915	-2.5023	0.00012363	0.000258045
P11586	1.3394	0.00012484	0.000259815
A0A087WV23	2.1547	0.00012488	0.000259815
O76003	2.5082	0.00012641	0.000262575
P16284	1.9743	0.00012715	0.000263688
P15153	2.1272	0.00012794	0.000264901
Q7LBE3	-1.8923	0.00012836	0.000264943
P15311	3.9201	0.00012837	0.000264943
P46781	1.053	0.00012884	0.000265488
P02751	-1.6092	0.00013355	0.000274756
K7EJL1	1.5253	0.00013431	0.00027588
Q2UY09	-3.7801	0.00013553	0.000277944
P31937	-1.7809	0.00013788	0.000282315
O60256	3.0368	0.00014089	0.000288022
Q92945	1.7634	0.00014795	0.000301977
P15814	3.1185	0.00014871	0.000303049
Q9BY44	3.4127	0.00014994	0.000305075
P31949	1.5388	0.00015065	0.000306037
Q8NBJ5	1.5883	0.00015098	0.000306226
P62269	1.7873	0.00015185	0.000307508
P14780	2.5112	0.00015583	0.000315074
P57088	1.7413	0.00015699	0.000316651
Q14195-2	2.4627	0.0001571	0.000316651
Q6ZMP0	-2.0781	0.00015806	0.000317904
Q8IYB3	1.3385	0.00015829	0.000317904
B0QZ18	1.1133	0.00015846	0.000317904
Q9BUN8	2.3653	0.00016066	0.000321818
P13861	1.4832	0.00016221	0.00032442
Q8TED1	2.0302	0.00016467	0.000328822
P47755	2.7372	0.00016492	0.000328822
P07585	-1.6401	0.00016564	0.000329749
J3KNQ4	1.3418	0.00016622	0.000330394
P27824	-1.7839	0.00016825	0.000333916
P40306	2.0931	0.0001703	0.000337325
Q9Y265	1.0816	0.00017049	0.000337325
P62851	1.1154	0.00017274	0.000341254
P30837	2.6536	0.00017358	0.00034239
P13797	1.4219	0.00017677	0.000348151
P0CG39	-2.5548	0.00017882	0.00035153
O75489	1.7041	0.00017903	0.00035153
E9PH25	-3.1845	0.00017938	0.000351683
P00450	2.476	0.00018196	0.000356033
Q9UJU6	2.2062	0.00018215	0.000356033
B4E1Z4	2.5392	0.0001829	0.000356959
Q14789	2.1736	0.00018433	0.000359207
Q92520	2.1703	0.00018702	0.0003639
H0YB09	3.0179	0.00018797	0.000365199
P27635	2.2953	0.00019278	0.000373982
P61981	1.5432	0.00019838	0.000384268
A0A024R4E5	2.0281	0.00019991	0.000386652
Q5T4U5	2.3189	0.00020312	0.000392086
P28838	1.9075	0.00020356	0.000392086
P24666	1.9578	0.00020363	0.000392086
P12235	-2.1243	0.00020678	0.000397007
P11216	2.4337	0.0002068	0.000397007
P49755	1.8174	0.00020874	0.000400137
Q9H8Y8	2.1163	0.00020973	0.000401265
P32969	1.8825	0.00020995	0.000401265
Q92841	1.1403	0.00021154	0.000403707
P09917	2.687	0.00021284	0.000405589
Q9Y230	-1.722	0.00021391	0.000407028
Q99983	-1.8347	0.00021522	0.000408918
P11387	1.7345	0.000216	0.000409797
O75533	1.8773	0.00021853	0.000413989
Q05655	1.8747	0.00022375	0.000423258
Q9H1E5	1.454	0.00022502	0.000425038
H7C579	1.4977	0.00022752	0.000429133
E9PG35	2.4265	0.00023004	0.000432942
P41218	2.6582	0.00023021	0.000432942
P36871	2.4428	0.00023764	0.000446266
Q8TCJ2	2.0564	0.000238	0.000446293
Q9BUJ2	1.4116	0.00023888	0.000447294
P61201	2.373	0.00024316	0.000454649
Q9Y3E0	2.8312	0.00024637	0.000459986
Q9H4A4	1.8323	0.0002478	0.000461988
P17174	2.9029	0.00024855	0.000462276
P01031	2.6317	0.00024867	0.000462276
P49588	2.1404	0.00024986	0.000463821
P06727	-1.9314	0.00025199	0.000466675
Q8IUX7	-1.9619	0.00025212	0.000466675
P35613	1.2867	0.00025328	0.000467519
Q9Y6H1	1.0673	0.0002533	0.000467519
P07741	1.7142	0.0002537	0.00046759
P14406	1.7853	0.00025525	0.000469237
Q9UQ35	3.4746	0.00025532	0.000469237
Q02252	1.7908	0.0002583	0.000474039
Q12904	1.7631	0.00026179	0.000479763
P00352	2.3562	0.0002631	0.00048148
P08575	1.4742	0.0002668	0.000487561
P09326	1.2703	0.00027381	0.000499665
H0Y368	1.6995	0.00027557	0.000502167
Q6P4A8	2.0259	0.0002775	0.000504606
P01768	4.0969	0.00027787	0.000504606
P02768	2.9362	0.00027808	0.000504606
A0A0B4J2D5	1.3869	0.00028159	0.000510258
P23284	1.4664	0.00028202	0.000510322
O60262	1.8626	0.00028701	0.000518625
Q9BXN1	-2.2375	0.00028745	0.000518695
Q15118	2.6553	0.00028825	0.000519413
Q9NR28	1.3474	0.00028998	0.000521802
Q9H0U4	1.0723	0.00029783	0.000535183
Q9HC07	1.3429	0.00029981	0.000537992
A6NI72	1.8123	0.00030055	0.000538572
P36578	1.3635	0.0003046	0.000545074
Q15631	-1.6744	0.00031387	0.000560885
P17612	1.574	0.00031597	0.000563579
O75131	1.0378	0.00031625	0.000563579
Q8WUM4	1.4169	0.00032228	0.000573343
Q16543	2.1779	0.00032285	0.000573343
P46109	2.0808	0.00032306	0.000573343
Q5T091	2.1692	0.00032551	0.000576898
Q04837	1.2149	0.0003275	0.00057963
E5RGR0	1.5986	0.0003398	0.000600092
P08107	1.3865	0.00033999	0.000600092
H0Y3P2	2.5228	0.00034112	0.000601265
P09972	2.1117	0.00034231	0.00060254
P51571	1.5118	0.00034746	0.000610773
Q96JB5	3.7253	0.00035053	0.000614866
P12110	-1.4467	0.00035074	0.000614866
P25398	1.4144	0.00035425	0.000620178
P15289	2.3311	0.00035917	0.00062794
P10155	2.3343	0.00035985	0.000628279
P13284	2.7597	0.00036674	0.000639444
H0YNG3	1.3599	0.00036818	0.00064109
P00167	1.0385	0.00037032	0.000643948
Q5TEJ8	1.6979	0.00037478	0.000650828
P62277	1.4517	0.0003758	0.000651723
B7Z7P8	2.4132	0.0003808	0.000659509
Q15393	1.2872	0.00038756	0.000670318
P28062	2.4288	0.00038843	0.000670925
P01775	2.6316	0.00039287	0.000677688
Q13200	1.3775	0.00039877	0.000686948
Q15717	1.224	0.00040017	0.000688127
P13727	3.4314	0.00040052	0.000688127
Q13310	2.6439	0.00040256	0.000690714
P49773	1.5704	0.00040488	0.000693773
J3KN16	2.2799	0.00040883	0.000699614
Q16795	1.6245	0.00041319	0.00070614
E9PKG1	1.9644	0.00041808	0.000713553
B4DR61	1.8285	0.00041866	0.000713562
P20160	2.7567	0.00041919	0.000713562
D3DSM0	2.2926	0.00042042	0.000714714
Q9Y512	1.543	0.00043112	0.000731941
Q92882	1.8316	0.00043514	0.000737796
P33176	1.9195	0.00044238	0.000749089
Q6UXH1	2.8719	0.00044486	0.000752303
A0A087WX08	1.5805	0.00045044	0.000760743
B1ALD9	-4.203	0.00045245	0.00076314
Q86UX7	2.0362	0.00045704	0.000769877
P04844	1.8178	0.00046163	0.000776596
O00160	1.6297	0.00046399	0.000778409
O95881	1.8278	0.00046476	0.000778409
P01011	1.9303	0.00046485	0.000778409
Q92485	2.6115	0.00046531	0.000778409
Q15113	-1.5141	0.00046572	0.000778409
P26572	1.621	0.00046694	0.00077944
P36952	3.9715	0.00046975	0.000783119
P10644	2.1017	0.00047235	0.000786438
Q15459	1.9864	0.00048075	0.000798154
H0YL18	2.263	0.00048097	0.000798154
P0CW22	1.2802	0.00048124	0.000798154
P09661	1.572	0.00049503	0.000818821
Q9UKG1	1.6883	0.00049511	0.000818821
P53999	2.7242	0.00049629	0.000818821
O95299	1.5816	0.00049649	0.000818821
P27708	1.4533	0.00049687	0.000818821
Q15063-7	-2.4741	0.00049963	0.000822321
O60784	1.6881	0.00052486	0.000862747
Q96IU4	1.9543	0.0005387	0.000884372
P62263	1.6098	0.00053974	0.000884954
P07954	1.3881	0.000541	0.000885896
Q9NTK5	1.4854	0.00055119	0.000901329
P22061	1.7467	0.00055182	0.000901329
M0QXZ6	2.0731	0.00055419	0.00090295
Q12907	1.5976	0.00055421	0.00090295
P62829	1.6792	0.00055973	0.000909909
Q6ZN66	-2.0155	0.00055989	0.000909909
Q86UE4	1.3772	0.00056917	0.000923829
Q9Y295	3.3153	0.00057519	0.000932428
Q9BWM7	-1.0098	0.00058111	0.000940845
Q562R1	2.2256	0.00058728	0.000949644
Q9NPJ3	1.7356	0.00058803	0.000949668
P36543	2.6576	0.00059065	0.00095114
Q13835	2.5434	0.00059107	0.00095114
P53004	2.3978	0.00059115	0.00095114
Q9NUJ1	2.2259	0.00059642	0.000958426
Q08J23	2.2852	0.00060765	0.000975259
P08727	2.8007	0.00061389	0.000984052
O00743	2.174	0.00062474	0.0010002
E9PPJ0	2.2292	0.00062626	0.0010014
Q96TA1	1.5584	0.0006388	0.00102018
A0A087X0S5	-1.3675	0.00065223	0.00104035
O00567	1.1423	0.00065321	0.00104063
P10606	1.5313	0.00066641	0.00106035
P46459	1.8992	0.00067989	0.00108046
P62861	2.0249	0.00070486	0.00111877
Q29RF7	-2.5199	0.00070615	0.00111944
P46977	1.7423	0.0007103	0.00112464
P27816	2.76	0.00071366	0.00112858
Q969T9	-2.211	0.00073004	0.00115307
P21291	1.5231	0.00073693	0.00116253
Q02818	1.004	0.00074357	0.00117158
Q16401	1.5871	0.00074919	0.00117899
P02647	1.7428	0.00075146	0.00118113
P39656	1.6211	0.00075416	0.00118393
P41226	1.6948	0.00075577	0.00118502
Q07666	2.7205	0.00076698	0.00120114
H7BZF5	1.5822	0.00077313	0.0012093
Q9UJ70	1.3346	0.00077683	0.00121362
P12111	-1.3675	0.0007825	0.001221
P43490	2.4871	0.00078402	0.0012219
P07196	-3.9362	0.00079113	0.00123149
Q96AG4	1.7109	0.00079452	0.00123528
D6RFN0	2.7934	0.00079927	0.00124117
P01889	1.4281	0.00080607	0.00125023
H7BXY6	3.703	0.00081219	0.00125821
Q9NZB2	2.5346	0.00081625	0.00126299
Q6UW02	-1.9469	0.0008176	0.00126356
Q9UHD8	1.0657	0.00082402	0.00127196
Q9BTU6	1.3646	0.00082563	0.00127293
Q13232	1.3412	0.00083416	0.00128455
Q07954	-1.0784	0.0008405	0.00129277
P23246	1.2508	0.00084657	0.00129993
P04066	1.5185	0.00084717	0.00129993
P17900	1.9908	0.00085436	0.00130921
Q00688	-1.6231	0.00085524	0.00130921
B3KSI3	2.4734	0.00088443	0.00135229
P21589	2.5529	0.00089639	0.00136895
P05388	1.0187	0.00089818	0.00137007
Q9UL25	1.7856	0.00090962	0.00138457
P06753-5	1.2395	0.00090983	0.00138457
P10768	2.6923	0.00091625	0.0013927
Q13126	-2.139	0.00092752	0.00140817
P07919	-1.986	0.00094501	0.00143304
Q02878	1.0448	0.00094631	0.00143333
Q16718	2.0083	0.00095308	0.0014419
P61960	2.3152	0.00095433	0.0014421
Q96CS3	1.1748	0.00095841	0.00144657
O43175	1.8029	0.00096929	0.00146129
P09429	-1.3943	0.00097215	0.00146389
P00403	1.2598	0.00097474	0.00146608
Q9BSJ8	1.2506	0.00099106	0.00148822
P10809	1.1168	0.00099176	0.00148822
O00483	1.1697	0.00099663	0.00149379
A0A087WYJ9	1.511	0.0010024	0.0015007
A0A0A0MTC1	2.0397	0.0010179	0.00152214
P98082	3.0497	0.0010191	0.00152217
Q5K651	-1.163	0.0010231	0.00152638
Q9HD45	2.4437	0.0010344	0.00154146
P15144	-1.2096	0.0010474	0.00155903
P61088	2.2392	0.0010661	0.00158426
O00339	-1.6862	0.0010668	0.00158426
P30520	2.0075	0.0010745	0.00159386
P61978	2.1425	0.0010843	0.00160655
Q8IXB1	1.3894	0.0010877	0.00160835
P62273	2.0029	0.001088	0.00160835
P16444	3.1139	0.0011071	0.00163246
J3KRX5	1.5897	0.0011074	0.00163246
P13647	2.5324	0.0011081	0.00163246
P01024	2.0708	0.0011185	0.0016459
A0A087WZW8	2.021	0.0011248	0.00165329
P31930	1.094	0.0011291	0.00165772
P55884	1.4655	0.0011336	0.00166244
P04181	1.8029	0.0011356	0.00166349
O95747	1.6961	0.0011378	0.00166482
Q70Z44	-2.9307	0.0011543	0.00168705
E9PK91	1.7836	0.0011606	0.00169434
P04080	2.2067	0.0011684	0.00170381
P43304	1.1134	0.0011825	0.00172242
P26440	1.7741	0.0011881	0.00172863
P01769	2.7423	0.0012078	0.00175532
O96000	1.2896	0.0012093	0.00175552
Q13247	1.071	0.001223	0.00177342
Q96IJ6	2.6515	0.0012291	0.00177871
Q15907	1.1071	0.0012294	0.00177871
Q8N1G4	2.051	0.0012312	0.00177932
P51665	1.8934	0.0012808	0.00184693
P01596	3.1258	0.0012824	0.00184693
E9PCY7	1.257	0.0012828	0.00184693
Q15847	3.0135	0.0012837	0.00184693
Q13185	1.7523	0.0012874	0.00185019
Q12931	1.3377	0.001299	0.00186479
P00488	1.5146	0.0013109	0.00187978
Q15075	1.5861	0.0013393	0.00191838
Q96AZ6	2.3153	0.0013584	0.00194358
E7EX90	1.1378	0.0013641	0.00194958
Q5F2F8	2.6533	0.0013721	0.00195884
Q92575	1.5076	0.0013916	0.00198449
Q04760	1.5471	0.0014016	0.00199655
O75964	1.3124	0.0014207	0.00202092
P08240	1.4253	0.0014233	0.00202092
Q9GZP9	1.8867	0.0014234	0.00202092
O75874	2.3633	0.0014802	0.00209925
K7ERC8	-1.677	0.0014879	0.00210786
O60271	2.1496	0.0015337	0.00217036
P30153	1.1764	0.0015382	0.00217435
Q9Y383	1.773	0.0015422	0.00217762
P43487	1.7717	0.0015544	0.00219245
Q15691	1.9939	0.001613	0.00227262
Q9H078	-2.2888	0.0016208	0.00228113
E7EQB8	1.7436	0.0016231	0.00228188
P32929	3.2801	0.0016323	0.00229232
P05141	1.4608	0.0016606	0.00232953
P50135	-2.828	0.0016843	0.00236021
Q96HC4	1.2147	0.0017094	0.00239279
Q16658	1.3175	0.0017367	0.00242837
P61313	1.1685	0.0017552	0.00245159
E9PLL6	1.7173	0.0017644	0.00246178
P23229	1.7913	0.0017732	0.00247139
P07814	1.7377	0.0018206	0.00253471
E7EPT4	1.337	0.0018752	0.00260792
H0Y2W2	1.2448	0.0018975	0.0026361
P25705	1.0708	0.0019167	0.00265991
P02538	3.6005	0.0019325	0.00267896
P02533	2.5226	0.0019385	0.0026844
P00492	2.3792	0.0019651	0.00271832
P04114	2.0491	0.0019728	0.00272605
O96005	1.9543	0.0019912	0.00274712
Q9UHQ9	1.0118	0.0019923	0.00274712
O15371	1.5688	0.001999	0.00275342
P40939	1.0773	0.0020279	0.00278534
P28799	1.7819	0.002028	0.00278534
P62701	1.0885	0.0020288	0.00278534
O43678	1.4033	0.0020308	0.00278534
Q63ZY3	-1.0827	0.0020373	0.0027913
P62753	1.4643	0.002128	0.00291247
P61978-3	1.5038	0.002165	0.00295998
P14866	1.2222	0.0021902	0.00299127
M0R0F0	1.9425	0.0021966	0.00299684
O75347	1.6106	0.0022043	0.00300114
P26022	-2.0844	0.0022044	0.00300114
P14317	1.8409	0.0022248	0.00302573
P84095	1.1143	0.002248	0.00305407
P30456	1.2082	0.0022828	0.00309809
O94826	1.1915	0.0022972	0.00311436
P40429	1.2312	0.0023042	0.00312057
P61254	1.5786	0.002311	0.0031265
Q99805	1.2486	0.002333	0.00315297
P55769	1.3801	0.0023451	0.00316486
P61026	1.5382	0.0023467	0.00316486
Q9UBG0	-1.1413	0.002353	0.00317005
P35326	-1.427	0.0023587	0.00317442
P08574	1.359	0.0023637	0.00317655
P51884	-1.5534	0.0023652	0.00317655
P01717	3.0262	0.0023943	0.00321229
Q9NZL9	1.7974	0.0024019	0.00321914
G3V0E4	1.8189	0.002447	0.00327619
P08236	1.5783	0.0024673	0.00329995
P35637	2.2033	0.002471	0.00330148
G3V0I5	1.5523	0.002477	0.00330608
Q99715	-1.0476	0.0024934	0.00332453
P14854	1.0149	0.0025061	0.00333802
Q08722	1.0391	0.0025135	0.00334179
P63000	2.1638	0.0025141	0.00334179
O43615	1.4481	0.0025566	0.00339479
P05546	1.3997	0.0025793	0.00342141
P46778	1.1664	0.0026019	0.00344785
P37235	1.2009	0.0026858	0.00355538
P12955	2.1474	0.0027162	0.00359195
R4GN49	3.0109	0.0028033	0.00370334
Q14683	-1.1542	0.0028412	0.00374957
P31947	2.9377	0.0028515	0.00375932
P60903	-1.0567	0.0028678	0.00377696
P08779	3.2325	0.0028822	0.00379175
H3BPE1	6.0626	0.0028849	0.00379175
Q14247	1.048	0.0029131	0.00382492
F8WJN3	2.6118	0.0029335	0.0038478
P07942	-1.1431	0.0029558	0.00387312
Q9Y6X5	2.6702	0.0029747	0.00389393
P02545	-1.4294	0.0030089	0.00393472
Q9Y6M9	1.5464	0.0030272	0.00395464
E9PGZ4	1.4267	0.0030499	0.00398027
C9JZR2	-1.2062	0.0031653	0.00412113
J3KR23	1.2821	0.0031672	0.00412113
Q9H845	-1.1102	0.0031674	0.00412113
P63279	2.5194	0.0031787	0.00413167
P28300	-1.4539	0.0032009	0.00415634
Q9HCN8	2.0248	0.0032228	0.00418058
D6RBZ0	1.956	0.0032742	0.004243
P35237	1.0963	0.0032908	0.00426023
P62913	1.0147	0.0033003	0.00426826
Q9BZZ5	2.131	0.0033078	0.00427368
Q10567-3	1.5884	0.0033129	0.00427599
P08648	-1.1328	0.0033308	0.0042948
Q9NR12	1.1027	0.0033395	0.00430173
P25189	-2.3178	0.0033444	0.00430375
P26373	1.3951	0.0033823	0.00434819
Q16186	2.7516	0.0033944	0.00435941
P05787	1.7002	0.0034162	0.00438305
Q8N3V7	2.1994	0.0034237	0.00438831
P05387	1.2526	0.0034577	0.0044275
P35555	-1.1387	0.0034983	0.00447505
A0A087WTX5	1.928	0.0035234	0.0045027
P80748	2.2542	0.0035499	0.00453209
Q9Y5P6	3.9941	0.0035682	0.00455095
P30505	1.2293	0.0036024	0.00459004
B3KS98	1.448	0.0036483	0.00464394
P16144	1.7836	0.0036636	0.00465883
Q96AE4	2.0002	0.0036944	0.00469338
Q3SY69	1.4341	0.0037335	0.00473839
P28072	1.7086	0.0037609	0.00476848
O95479	2.3103	0.0037786	0.00478623
P20645	1.6235	0.0038017	0.00481077
Q9BRA2	2.1059	0.0039861	0.00503918
P48059	1.0519	0.0040307	0.00509058
A0A075B7B8	2.5924	0.0040524	0.00511299
O00232	1.381	0.0041637	0.0052465
Q99733	1.1354	0.0041674	0.0052465
H3BVG0	1.7718	0.0041704	0.0052465
P52209	2.054	0.004206	0.00528614
C9J1B5	1.3253	0.0042159	0.00529343
P62195	2.0892	0.0042232	0.00529745
A0A087X0P6	1.789	0.0042316	0.00529908
O00571	1.1438	0.0042327	0.00529908
F8W9L6	2.2147	0.0042541	0.00532071
Q5SSJ5	-1.1939	0.004259	0.00532169
P03891	3.0128	0.0042748	0.00533627
B0QYK0	1.3357	0.004348	0.00542241
O15014	1.2773	0.0043632	0.00543462
Q8NBQ5	1.7936	0.0043662	0.00543462
Q86Y39	1.1225	0.004479	0.00556965
Q7L2H7	1.5603	0.0044934	0.00558219
Q8NC56	-1.6631	0.0045168	0.00560587
Q01995	1.3812	0.0045379	0.00562665
Q9NZ01	1.2776	0.0047433	0.00587569
P61970	2.9489	0.0047521	0.00587582
H0YCK3	1.4432	0.0047525	0.00587582
Q8TC12	1.0196	0.004779	0.00589898
P36955	-1.3289	0.0047852	0.00589898
P09382	-1.1274	0.0047883	0.00589898
Q9Y617	2.3627	0.0047895	0.00589898
F5H442	1.7056	0.0048114	0.00592031
P43007	2.6422	0.0048721	0.0059893
P21397	1.3744	0.0049339	0.00605719
A6NFX8	1.0857	0.0049367	0.00605719
Q04695	-1.0511	0.0049817	0.0061066
Q96I99	1.0146	0.0049892	0.00611
A0A087WW23	2.4176	0.0049971	0.00611388
Q9HD89	-1.2278	0.0050272	0.00614488
J3KQ18	2.1351	0.0051083	0.00623811
Q14157-1	2.5589	0.005183	0.00632336
O43143	1.0241	0.0052343	0.00637992
Q9Y394	1.2745	0.0052705	0.00641799
Q9H7Z7	2.1821	0.0053456	0.00650331
P01767	2.358	0.0053742	0.00653195
P20591	2.6115	0.0054337	0.00659806
Q96C86	2.4287	0.0054447	0.00660521
P28676	1.8585	0.0054602	0.0066178
O43395	1.2738	0.0054967	0.0066558
A0A075B6I8	2.6289	0.0055204	0.00667824
Q6YHK3	-1.2007	0.005529	0.00667916
E7ENY0	1.3259	0.0055315	0.00667916
J3KP15	-1.4387	0.0056018	0.00675773
Q9Y3C8	1.308	0.0056437	0.00680192
Q969X5	1.5346	0.0056733	0.00683122
Q9Y697	1.6208	0.0057121	0.00687154
Q13228	1.6893	0.0057637	0.00692601
Q96EP5	1.5133	0.0057681	0.00692601
Q9H0W9	2.0864	0.0057873	0.00694261
Q9ULX6	1.955	0.0058229	0.00697884
P48449	2.789	0.0058951	0.00705683
H0Y755	1.4414	0.0058989	0.00705683
P50453	1.8923	0.0059406	0.00710014
O60687	-1.5621	0.0059745	0.00713406
P22670	1.6316	0.0060279	0.00719118
G3V3E8	2.1566	0.0060425	0.00720195
Q14847	1.3629	0.0060582	0.007214
Q00765	1.401	0.006089	0.007244
Q14498	1.4673	0.0061006	0.00725113
Q13867	2.2884	0.0061185	0.00726572
E5RI99	1.0694	0.0061301	0.00727281
Q9C0E8	1.2916	0.0061941	0.007342
O00182	1.5022	0.0063447	0.00751361
P23381	-1.0681	0.006367	0.00752753
E7EMG9	1.1568	0.0063681	0.00752753
P55290	-1.3287	0.0064009	0.00755938
Q9H6U8	2.9306	0.0065071	0.00767778
Q15006	1.2833	0.0066013	0.00778182
Q9UJZ1	1.1847	0.0067067	0.00789308
P26599	1.6923	0.0067079	0.00789308
D6RBW1	1.1246	0.0067316	0.00791376
Q9BQE5	1.3044	0.0067804	0.00796389
Q7Z2W4	1.2136	0.0068118	0.0079935
P54577	1.1548	0.0068612	0.00804417
Q9Y2H6	2.6999	0.0069265	0.00811336
P14735	2.206	0.0069769	0.008165
Q14554	1.3037	0.0070879	0.00828739
G8JLD5	1.5586	0.0071891	0.00839812
P13646	2.7024	0.0072507	0.00846242
Q68CZ2	1.3824	0.0073833	0.00860941
A0A024R571	1.4564	0.0074098	0.00863252
Q5T760	2.2355	0.0074536	0.00867349
P16930	3.8577	0.0074584	0.00867349
O75821	2.2811	0.0074899	0.00870229
Q02388	2.2114	0.0074993	0.00870539
P08514	1.7423	0.0075363	0.00874048
Q96KA5	1.5044	0.0075849	0.00878896
Q15629	1.376	0.0076389	0.0088436
P12074	2.1591	0.0078473	0.00907673
P00966	1.7826	0.0078948	0.00912351
Q7L576	2.7888	0.0080019	0.00923901
P01621	2.4922	0.0080334	0.00926148
P33908	1.2792	0.0080357	0.00926148
Q9UHG3	1.0139	0.0081894	0.00943022
P18031	1.0861	0.00831	0.00956057
O75822	2.1143	0.0084076	0.00966425
Q13045	1.4096	0.0084928	0.0097476
P12532	1.7419	0.0084952	0.0097476
Q12768	1.2351	0.0085106	0.00975661
P25788	2.535	0.0088398	0.010125
Q13751	1.8682	0.0089385	0.010229
P01009	1.7381	0.0090486	0.0103458
Q96A33	1.3753	0.0090677	0.0103585
P57737-3	1.4375	0.0090963	0.010382
O95674	1.2613	0.0091403	0.0104199
A0A087WXL8	1.4594	0.0091456	0.0104199
O00217	1.5078	0.0092947	0.0105804
Q15043	2.4351	0.0093418	0.0106247
P15088	1.6487	0.0093758	0.0106539
A0A087WU91	2.5501	0.0094796	0.0107624
H3BR29	2.1683	0.0097873	0.011102
Q9UL15	2.388	0.009883	0.0112007
B4DKY1	1.8366	0.0099133	0.0112252
Q9UIQ6	1.7519	0.0099281	0.0112321
X6R5L4	-2.0277	0.010051	0.0113612
A0A075B7B1	1.3884	0.0101	0.0114066
P19525	1.5742	0.010183	0.0114903
Q8IV08	1.6348	0.01029	0.0116009
C9J3L8	1.1781	0.010401	0.0117159
D3YTB1	1.275	0.010547	0.01187
Q9P258	1.3464	0.010576	0.0118922
P62081	1.7244	0.010774	0.0121044
P11277	-1.2696	0.010946	0.0122869
Q16719	1.2995	0.010999	0.0123357
Q9UBN7	1.0557	0.011035	0.0123653
P80723	1.1695	0.011201	0.0125405
O14974	2.2879	0.011302	0.0126426
P31150	1.2922	0.011325	0.0126574
P13473	1.0342	0.011408	0.0127391
P39687	-1.9184	0.011958	0.0133417
P98179	1.4358	0.012364	0.0137776
Q8TD19	1.3213	0.01237	0.0137776
P53007	1.4221	0.012382	0.0137791
P02730	-1.4663	0.012559	0.0139641
Q8TEX9	2.1413	0.012688	0.0140954
Q15404	2.7191	0.01324	0.0146959
C9J177	1.4603	0.013301	0.014751
P25940	-1.9372	0.013313	0.0147516
Q13347	-2.6744	0.01357	0.0150162
Q92963	1.0363	0.013575	0.0150162
Q6NUQ4	1.5662	0.013597	0.0150258
P23946	1.4715	0.013607	0.0150258
P04196	1.8446	0.013917	0.0153551
P17213	2.869	0.013948	0.0153761
J9JIE6	1.1376	0.014185	0.0156241
O76094	1.1119	0.014394	0.0158408
P49721	1.0097	0.01452	0.0159658
P04217	1.2715	0.014647	0.0160918
Q9BYC5	-1.429	0.014693	0.0161286
O75431	1.9551	0.014753	0.0161807
G3V180	1.3242	0.015041	0.0164752
P56385	2.3563	0.015047	0.0164752
E9PR44	1.8673	0.015134	0.0165564
P32942	1.6187	0.015454	0.0168922
Q9Y281	1.7434	0.015641	0.0170821
Q08499-6	-1.612	0.015934	0.0173874
P01743	1.8981	0.01616	0.0176192
E7ESB6	1.343	0.016183	0.0176294
A0A0A0MSV6	-1.8083	0.016339	0.0177835
Q96SM3	-1.8217	0.016352	0.0177835
O95834	-2.1795	0.016426	0.0178489
P02766	2.3247	0.016632	0.0180576
Q9NRV9	1.0952	0.016955	0.0183928
P60468	1.0761	0.017033	0.0184619
P30740	1.1719	0.017122	0.0185429
Q49AN9	1.2531	0.017159	0.0185674
O15260	1.0797	0.017431	0.0188459
P63208	1.3355	0.017652	0.0190689
O43674	1.7395	0.01771	0.0191007
A0A087X130	2.3727	0.017711	0.0191007
Q9Y3U8	1.0294	0.017739	0.0191149
P22059	1.8774	0.017982	0.0193606
O43399	1.0774	0.018252	0.019635
P04083	1.171	0.018422	0.0198014
P23526	1.0909	0.018508	0.0198773
P09669	1.3924	0.018593	0.0199397
C9JA28	2.0907	0.018597	0.0199397
F8W6I7	1.1102	0.018763	0.020101
D3YTG3	-1.6534	0.018908	0.0202395
P17813	-2.4546	0.01924	0.0205779
Q9BTT0	-1.5095	0.019316	0.0206293
O75844	1.0226	0.01932	0.0206293
P16885	1.8695	0.019684	0.0210006
Q12874	1.9303	0.019839	0.0211485
Q9UKY7	-1.6223	0.019902	0.0211982
Q13630	1.4622	0.020367	0.0216756
A0A087WU02	-1.272	0.020548	0.0218502
Q9BU23	1.2575	0.020624	0.021913
O60218	1.4903	0.020768	0.0220479
Q9NR30	1.247	0.021022	0.0222992
Q9Y315	2.2903	0.021222	0.0224929
Q13438	1.0976	0.021665	0.0229436
Q15836	1.1782	0.021867	0.0231281
E7EM64	1.4494	0.021875	0.0231281
P15907	1.9422	0.022369	0.023631
Q14257	1.3682	0.022482	0.023731
O60841	1.292	0.022539	0.0237717
P13693	2.1373	0.022935	0.0241697
Q6UWP8	-1.2048	0.022977	0.0241942
P41240	1.4066	0.023315	0.0245301
P36542-2	1.0446	0.023592	0.0248014
D6RHI9	2.1146	0.023726	0.0249219
Q99442	1.8437	0.023958	0.0251452
P35754	1.9511	0.024179	0.0253565
Q9NPA0	1.317	0.024782	0.0259678
P01042-2	2.169	0.024931	0.0261028
Q9Y446	1.9765	0.025195	0.0263578
Q01546	3.3257	0.025341	0.0264891
O15195	2.3537	0.025486	0.0266192
O43676	2.1447	0.02551	0.0266227
P16452	-1.1439	0.026715	0.0278578
P29350	1.4243	0.027034	0.0281677
Q27J81	2.0934	0.02706	0.0281721
P68431	1.6299	0.027157	0.0282503
Q93008-1	1.2208	0.027764	0.0288585
Q92576	2.1571	0.027903	0.0289611
Q10469	1.8171	0.027912	0.0289611
P23786	1.2008	0.02793	0.0289611
Q9Y5Y2	2.2515	0.028045	0.029041
P19012	1.7727	0.028052	0.029041
Q14019	1.5929	0.02825	0.0292226
Q04941	1.4168	0.029101	0.0300788
Q9Y6A9	1.4038	0.029263	0.0302221
Q6XQN6	1.4153	0.029412	0.0303517
Q71UM5	1.4635	0.030014	0.0309482
P18084	-1.0651	0.030486	0.0314098
Q08379	1.4347	0.030916	0.0318275
O60235	1.1884	0.031139	0.0320315
Q9UHX1	1.4531	0.031312	0.0321839
Q96D96	2.0898	0.031371	0.0322189
P26368	1.7803	0.031742	0.032574
P55010	1.4557	0.032034	0.0328476
Q9BRP8	-1.9216	0.032251	0.0330438
P29466	1.5649	0.032763	0.0335418
K7EM09	2.2099	0.032868	0.0336227
D6RF35	1.5018	0.032901	0.0336298
P55036	1.4561	0.034206	0.0349361
E7ETK0	1.0713	0.035761	0.0364954
O60493	1.0137	0.035841	0.0365482
Q9Y5J7	2.0485	0.036237	0.0369229
Q05707	1.4306	0.036403	0.0370628
O94832	1.1655	0.036486	0.037118
Q01469	2.1383	0.036793	0.0373989
P61326	1.1568	0.03682	0.0373989
Q9P0J0	1.099	0.037344	0.0379014
P39748	1.0465	0.037965	0.0385014
P02654	1.1921	0.038016	0.0385229
A0A075B6S8	2.9413	0.038328	0.0388086
P05091	1.0876	0.038876	0.0393326
P23083	1.8248	0.040058	0.0404968
Q15417	1.0551	0.041032	0.0414491
Q6P996	3.4141	0.04181	0.042202
P23193	1.8414	0.042736	0.043103
P00915	1.2483	0.043011	0.0433465
Q5TDH0	1.5208	0.043585	0.0438907
P04350	1.7169	0.044205	0.0444804
Q9H553	-1.5683	0.044328	0.0445695
P30481	1.4985	0.044747	0.0449558
P08621	1.029	0.045065	0.0452401
P01609	-1.4683	0.045365	0.0455059
P06311	2.3357	0.045552	0.045658
Q92522	-1.1921	0.045955	0.0460262
Q96RW7	2.3721	0.049316	0.0493542
Q06210	1.1485	0.049976	0.049976

## Sheet: S2. GCF_DEP
Supplementary Table S2. DEPs in gingival crevicular fluid (GCF) samples.
Proteomic analysis of GCF (n = 13; periodontitis = 7, control = 6) identified 280 DEPs (123 upregulated, 157 downregulated, p< 0.05 and |FC| > 2).
Protein accession	log2(FC)	p-value	FDR-adjusted p-value
Q9HDC9	5.2433	1.61e-07	4.508e-05
P62805	-4.7362	5.84e-07	8.176e-05
I3L1C4	3.9214	1.55e-06	0.000144667
P27918	4.4559	2.61e-06	0.00014784
Q4KMQ2	3.8035	2.64e-06	0.00014784
P68104	-2.7926	7.16e-06	0.0003136
Q14764	-2.1554	7.84e-06	0.0003136
P01767	3.5019	1.11e-05	0.0003885
B4DPQ0	4.4154	1.41e-05	0.000438667
P04264	-2.4073	1.85e-05	0.000518
P80723	2.7997	2.08e-05	0.000529455
P00367	2.8133	2.31e-05	0.000539
P14780	2.1663	3.13e-05	0.000602
P26447	2.2783	3.36e-05	0.000602
Q8WU39	4.2364	3.37e-05	0.000602
Q96KP4	-2.4347	3.53e-05	0.000602
P81605	-3.7214	3.78e-05	0.000602
Q96TA1	-1.7491	4.02e-05	0.000602
P10153	2.9429	4.18e-05	0.000602
O95274	-3.214	4.3e-05	0.000602
P22314	-1.6747	5.36e-05	0.000705091
O15511	-3.6201	5.54e-05	0.000705091
Q16777	-2.6253	6.67e-05	0.0007616
P04179	2.0889	6.69e-05	0.0007616
O75368	-2.574	6.8e-05	0.0007616
B4DJC3	2.384	7.47e-05	0.000804462
Q01064	4.5291	8e-05	0.00082963
O14773	3.2699	8.96e-05	0.000896
K7EQH6	3.9026	0.00010195	0.000979813
P06703	-4.3423	0.00010498	0.000979813
D6RIZ4	3.309	0.00011518	0.00104034
A0A087WV23	-4.3924	0.00012318	0.00107782
Q5JXB2	-2.6918	0.00012802	0.00108623
P12273	-4.3346	0.00014675	0.00120853
P63104	-2.2534	0.00016331	0.0012754
Q9BRA2	-4.0217	0.00016398	0.0012754
A0A0B4J1V0	2.99	0.00018922	0.00143194
P06702	1.9504	0.00020231	0.00149071
O75594	2.4101	0.00025775	0.00183337
P07737	-1.8181	0.00026191	0.00183337
Q01546	-2.8005	0.00027883	0.00183779
P30153	-2.5928	0.00028317	0.00183779
P02790	2.0968	0.00030233	0.00183779
Q13177	-2.2213	0.00030248	0.00183779
P01714	1.928	0.00030563	0.00183779
Q96KP1	3.5379	0.0003057	0.00183779
H0YHA7	-2.5172	0.00031164	0.00183779
P07355	-1.8799	0.00031505	0.00183779
P62328	-3.3737	0.00033957	0.00192763
Q9NZH8	-2.1663	0.00034422	0.00192763
U3KPS2	1.8179	0.00036238	0.00197282
O75882	2.6063	0.00036638	0.00197282
K7EP45	3.2491	0.00037391	0.00197481
P04003	1.954	0.00038608	0.00197481
P05109	2.3728	0.00038791	0.00197481
P41222	-2.2123	0.00039992	0.0019996
P19827	3.1697	0.00042173	0.00207166
P62136	2.2799	0.00043254	0.00208812
P32320	4.9052	0.00049095	0.00232993
F5H365	1.6972	0.0005241	0.0024458
P80419	1.773	0.00057129	0.0026192
A0A087WVM2	2.6491	0.00058069	0.0026192
P68032	-2.1027	0.00058932	0.0026192
P68366	-2.6443	0.00061956	0.00271057
E9PPE5	2.8532	0.00063959	0.00275516
P15311	-1.9785	0.0006799	0.00288442
P29350	1.6954	0.00070153	0.00293177
O95336	-2.208	0.00071918	0.00296133
P20962	-4.138	0.00074819	0.00303613
P29466	-3.2247	0.00080452	0.00321808
P31946-2	-2.2495	0.00083561	0.00329536
Q96EP5	3.355	0.00085094	0.00330921
Q6UWP8	-2.8249	0.00089198	0.00336122
Q04917	-2.1258	0.00090054	0.00336122
P02655	2.3989	0.00090276	0.00336122
B8ZZB3	2.3791	0.00092118	0.00336122
P08238	-1.1114	0.00092706	0.00336122
P32929-3	-3.2544	0.00093634	0.00336122
F6UXX1	1.9521	0.00096544	0.00342181
P35527	-1.9877	0.00097993	0.00342976
E7EMG9	1.7826	0.0010104	0.0034552
P06396	-1.3101	0.0010371	0.0034552
P36871	2.0575	0.0010373	0.0034552
B7Z6Z4	-1.532	0.0010462	0.0034552
F8W1S1	-3.8201	0.0010489	0.0034552
P04406	-1.5138	0.0011072	0.00360484
P29692	-1.6697	0.0012037	0.00387398
P63313	-3.7713	0.0012326	0.00392191
P00558	-1.5098	0.0012607	0.00396625
P02675	1.8701	0.0012759	0.00396947
P04259	-2.3728	0.0013156	0.004048
P35754	-1.8787	0.0013372	0.00406974
P02774	1.7034	0.0013957	0.00420211
P26641	3.4368	0.001414	0.00421191
P08575	1.6135	0.0015159	0.00446792
P00450	1.2978	0.0015668	0.00450314
P01606	2.9102	0.0015723	0.00450314
E5RGN3	2.896	0.0015761	0.00450314
D6RBH1	-2.8051	0.0016412	0.00464178
A0A075B6J4	-3.8206	0.0016607	0.00464996
P09525	2.1855	0.0017871	0.00495434
Q6XQN6	2.0515	0.0018839	0.00517149
I3L3E4	3.8828	0.0019203	0.00522023
P00491	-1.1017	0.0020398	0.00549177
P60842	-1.3794	0.0021132	0.00554581
P13645	-1.6516	0.0021161	0.00554581
P07741	-1.2561	0.0021255	0.00554581
O00231	-4.1241	0.0021391	0.00554581
P14618	-1.7456	0.0021682	0.00556969
P30044	-1.9322	0.0023232	0.00590269
O75083	-1.7277	0.002381	0.00590269
Q6IQ42	2.2721	0.002392	0.00590269
P84095	1.6169	0.0023952	0.00590269
P04004	1.3263	0.0024103	0.00590269
Q14847	-1.9236	0.0024307	0.00590269
P80188	1.7924	0.0024454	0.00590269
P14923	-2.1719	0.0024697	0.00591039
Q9NQR4	1.5677	0.002568	0.00609356
H7BZJ3	-2.1204	0.0027059	0.00636682
P43490	-2.6115	0.0028139	0.00651504
P59998	-1.2573	0.0028614	0.00651504
B7ZKJ8	-2.7585	0.0028695	0.00651504
P19971	-1.5478	0.0028813	0.00651504
P30273	2.8732	0.0028912	0.00651504
P00966	-3.0678	0.0029085	0.00651504
P39687	-3.9431	0.0030006	0.006668
Q96G03	-2.3325	0.0030768	0.0067835
P11215	1.5287	0.0031425	0.00684068
P08758	-1.8395	0.0031516	0.00684068
Q07960	-2.0417	0.0032372	0.00697243
A0A087X1V9	1.318	0.0033218	0.00710003
P10606	2.1736	0.0034037	0.00721997
P58546	-2.3499	0.0034514	0.00723758
O15145	-2.4073	0.0034637	0.00723758
G3V1Q4	2.6217	0.0035363	0.00728515
P02671	1.0475	0.0035385	0.00728515
P46976	2.8895	0.0036262	0.00741121
Q96AE4	1.5284	0.0036737	0.00745388
P47929	-2.0226	0.003761	0.0075646
P31151	2.5667	0.0037823	0.0075646
P02545	-1.5713	0.0038417	0.00762891
P84243	1.7214	0.0039013	0.0076927
P61586	-2.3838	0.0039459	0.00772624
J3KQ18	2.213	0.0040005	0.00777875
G5E9R5	-4.1838	0.0041272	0.00796977
Q12792	3.0293	0.0041852	0.00802641
P49643	1.858	0.0042498	0.00809486
Q01518	-1.986	0.0043304	0.00819265
P35749	-3.1859	0.0045732	0.00859393
P16402	-1.4965	0.0046309	0.00864435
P05164	1.7798	0.0048366	0.00896853
J3KR44	-2.3901	0.0049095	0.00904382
P04839	1.4539	0.0050806	0.00929783
P30086	-2.6529	0.0052935	0.00962455
P27348	-2.1001	0.0056559	0.0102171
P01019	-1.4585	0.0057724	0.0103607
P12035	2.2905	0.0059189	0.010556
O95498	1.4406	0.0060276	0.0106818
P15374	-2.0886	0.0061394	0.0108115
Q5W0H4	-3.4789	0.0062127	0.0108722
O60825	1.5056	0.0066826	0.0115593
P05388	-1.3249	0.0066879	0.0115593
P31947	-1.9071	0.006808	0.0116947
P19013	-3.1223	0.0069721	0.0118472
P80511	3.1983	0.0069946	0.0118472
E7EMM4	1.7438	0.0070237	0.0118472
E9PGN7	-1.216	0.0071018	0.0119072
Q5TEC6	-2.4227	0.0072521	0.0120868
Q15847	-1.7128	0.0073189	0.012126
E7EPM6	1.6053	0.0073652	0.0121309
P16949	-1.8756	0.0074656	0.0122244
P50995	1.3837	0.0075151	0.0122339
P02538	-1.84	0.00764	0.0123653
P52565	-2.194	0.0077983	0.012549
A0A087WYT3	1.9107	0.0081862	0.0130979
Q9UHA7	-1.8424	0.0084621	0.0134624
P13797	-1.2135	0.0085237	0.0134838
Q8TER0	3.2562	0.0086309	0.0135767
A0A087X2E2	-1.6299	0.0092222	0.0144258
P30084	-2.0638	0.0093857	0.0146
Q16851	-3.3416	0.0095682	0.0148016
O60664	-1.5163	0.0098837	0.0151414
P23396	-1.9973	0.009896	0.0151414
P61224	-1.6364	0.010107	0.0153802
Q15149	-2.8804	0.0104	0.0157405
Q13200	1.8539	0.010457	0.0157417
P02792	1.5208	0.010638	0.0158933
P67936	-1.0678	0.010708	0.0158933
Q96DA0	-2.5137	0.010728	0.0158933
F6TLX2	-1.576	0.010912	0.016001
J3KMX3	1.829	0.010915	0.016001
P11169	1.8323	0.011074	0.0161496
Q16555	-1.783	0.01131	0.0164083
P16152	-1.7472	0.011684	0.0168635
P37802	-1.3483	0.012061	0.0173184
P13646	-2.088	0.012241	0.0174026
P35908	-1.2102	0.012244	0.0174026
C9IZG4	-3.6102	0.012734	0.0180077
Q16543	-1.3925	0.012933	0.0181972
P17213	1.9475	0.013319	0.0186466
P00747	1.46	0.014462	0.0201461
O14745	-1.743	0.014833	0.0205606
P13667	-1.2713	0.015159	0.02086
A8MVU1	1.9437	0.015198	0.02086
P20851	1.3454	0.015301	0.0208989
M0QXZ6	1.2267	0.015473	0.0210313
B5MDF5	-1.8774	0.016755	0.0226638
P00739	1.2482	0.017024	0.0229169
P05387	-1.5612	0.017411	0.0233257
E5RIK2	-1.8002	0.017753	0.0236707
P48740	3.8528	0.018001	0.0237461
P14550	-1.5994	0.018027	0.0237461
P28066	-1.6479	0.018064	0.0237461
P00441	1.3051	0.018164	0.023766
Q6P4A8	2.3791	0.018515	0.0241126
P13647	-1.3826	0.019287	0.0250017
D6RA11	1.2765	0.019804	0.0255535
P02788	1.0698	0.020079	0.0257792
Q16222	1.2617	0.020163	0.0257792
P11142	1.4074	0.021172	0.0269462
P51884	-2.3968	0.021271	0.0269497
P04075	-1.1661	0.021799	0.0274942
Q562R1	2.5582	0.0224	0.0281256
Q13228	1.0715	0.0229	0.028625
Q9UBC9	-1.7891	0.023029	0.0286583
P16157	2.0829	0.024035	0.0296874
P01775	1.366	0.024068	0.0296874
P78417	-1.1099	0.024374	0.029933
P25325	1.0953	0.024553	0.0300211
P61981	-1.9265	0.02486	0.0302643
Q14974	-1.5614	0.025511	0.0309224
Q9Y5Z4	-1.2037	0.025723	0.031045
O75874	-1.7532	0.026	0.0312446
Q9HC84	-2.0319	0.02619	0.0313385
P35321	-1.9013	0.026542	0.0316245
Q13751	-1.1848	0.026752	0.0317397
P04083	-1.4465	0.027296	0.0322484
Q9NYL9	2.1584	0.028441	0.03346
Q08477	2.2225	0.029332	0.0343638
F8VZX2	-1.1681	0.029536	0.0344284
Q9UJU6	1.0921	0.029633	0.0344284
P07384	-1.4412	0.030337	0.0351007
P22894	1.3391	0.031492	0.0362871
P01621	1.7143	0.032135	0.0368762
P46937	3.8146	0.032496	0.0371383
P33176	-1.3286	0.033665	0.0383179
P10809	-2.0225	0.034156	0.0387194
P30085	-1.4448	0.034404	0.0388432
Q8TD55	2.0994	0.03489	0.0392337
P05091	-1.1788	0.035337	0.0395774
A8K2U0	-2.8934	0.036643	0.0408767
O43451	1.9382	0.037014	0.0411267
E7EVW7	-3.0151	0.037455	0.0414522
P01824	1.3566	0.037946	0.0418302
A0A075B6S3	1.08	0.038309	0.0420648
Q01432	-6.7289	0.038516	0.0421269
V9GYM3	-1.088	0.039035	0.0425284
P19012	2.0422	0.039377	0.0427347
P48506	-1.706	0.039722	0.0429427
P24752	2.0991	0.040218	0.0432412
Q9P2E9	-1.8945	0.040307	0.0432412
B4DSU6	2.1449	0.040548	0.0433337
P40227	-1.7056	0.041161	0.0438216
P12814	1.1874	0.042749	0.0450309
Q92598	-1.598	0.042968	0.0450309
P06313	1.5072	0.042978	0.0450309
A0A0A0MTS2	-1.0993	0.043057	0.0450309
Q8IZP2	-1.0771	0.043101	0.0450309
P07339	-1.6613	0.044206	0.0457872
P61604	-2.0953	0.044314	0.0457872
Q13813	1.8096	0.044478	0.0457872
P23083	1.3395	0.044479	0.0457872
P69891	1.0908	0.044717	0.0458636
P27482	-1.0663	0.045658	0.0466578
P15924	-1.2499	0.046007	0.0467843
P01780	1.4611	0.046116	0.0467843
P52907	-1.3826	0.047291	0.0477199
Q92817	-1.3488	0.047379	0.0477199
P48594	-2.4156	0.048099	0.0482714
P04080	-1.0963	0.049269	0.049269

## Sheet: S3. Module_tissue
Supplementary Table S3. Top 5 Weighted gene co-expression network analysis(WGCNA) modules of DEPs in periodontal tissue samples.
WGCNA of DEPs in periodontal tissues identified 13 modules, presenting the top 5 modules (MEturquoise, MEblue, MEbrown, MEyellow, MEgreen). This table represents key expression patterns distinguishing periodontitis from controls in periodontal tissue.
MEturquoise	MEblue	MEbrown	MEyellow	MEgreen
P35579	P02545	A0A087WVQ6	A0A087WZE4	Q15149-4
P98160	P02545-2	P30101	P07237	Q14204
P02533	O43707	P50454	P04083	A0A087X0S5
P02751	P02788	P35749	P08758	O75369
P14625	P14618	P13611-2	P11047	P02787
P60709	Q04695	P01009	P00558	Q14697
P02538	P13639	P04899	Q06830	P07437
P46940	Q9Y4L1	P32119	P14543	P13646
A0A087WTA8	Q01082	K7EKI8	P60842	P08727
P48668	P27797	P00488	X6RJP6	P02679
P12110	Q9NZM1	Q14112	P41252	P04843
P04844	P04350	P13804	P05107	A2A274
Q9P2E9	P0C0L5	Q06323	P18124	P68032
P07355	Q14764	A0A087WV15	Q99983	P69905
P13667	P62736	A8MXP9	Q13835	P13796
P78527	P21810	A0A075B6N7	P23368	Q92616
Q7KZF4	Q02388	C9JZR2	P43686	P01859
P04114	P22314	Q14195-2	P84077	P18206
Q13885	P12956	P30495	P52566	Q71U36
P16157	P50395	P04179	Q07960	P01876
P19013	P31930	Q06828	P17858	Q13162
P04264	P26640	Q9HDC9	Q16698	P26038
P05164	A0A087WZW8	P49368	P18085	Q5JPE7
P25705	P23142	Q32Q12	P05198	P19338
Q07065	J9JID7	P30086	O75947	P04075
P01023	A0A087X1U6	P38606	P01619	A0A087WYL9
P68871	Q08211	Q9BWM7	Q9UJ70	Q07954
P40939	P00734	E7EPZ9	P10909	P09874
P0C0L4	Q9BUF5	P50213	P02462	A0A087WTX5
P67936	P05387	P34897	P62979	Q15437
P02730	P06748	P34932	P55060	B1AHL2
Q9NYU2	Q00839	P04632	P09104	E7EX44
P04406	P39656	P08246	Q15404	O15144
Q15084	P36955	P16885	P61626	Q9Y3Z3
P08107	Q02218	Q9Y2B0	Q96CX2	P13797
P68104	P62424	P80303	Q99536	O00151
P53621	D6RF35	Q07507	Q16666	P05388
Q9Y678	P62873	P52565	Q9HCN8	P62805
A0A0A0MT01	P23396	Q9H4A4	E5RI99	P05091
P14923	P31946-2	O00567	P13760	P52209
P07900	P18463	P29350	Q02487	P30456
Q86UY0	P62937	P40261	P46783	P30044
P35527	P16144	P05186	P62191	Q12907
P68366	Q8TF66	Q14574	Q9Y696	Q02878
P27824	P51659	P24534	H3BVG0	O00299
P07585	O75367	Q14258	P13693	Q99832
P49257	O75746	P04181	Q14134	A8K2U0
Q3SY69	Q15436	P02786	O15460	O95486
P51884	Q96AG4	P30837	P21291	P50991
P35908	P08865	P54920	P22894	P24844
P00738	Q12797	P36269	A0A0B4J1S4	Q86UE4
P60174-1	Q9NZ08	Q15459	P61088	P31949
P20700	Q9BTV4	F8VU90	P20073	P00390
P02042	P41091	Q96D15	Q99733	Q9Y5M8
P51888	Q92841	P53396	P20042	Q99460
P00367	Q10567-3	P08574	P51572	P0CW22
Q01518	Q96HE7	Q92544	Q96AE4	P52272
Q6ZN40	P55145	E9PLL6	P62328	P67809
Q99714	Q9UH99	O43175	Q13347	P08311
P36578	B4E1Z4	O95336	B5MDF5	O43242
P63244	P20231	P56192	Q6NUQ4	B4DY08
Q16555	Q53GQ0	Q96AY3	P28062	P62277
Q01518-2	P02790	Q99613	P11387	Q1KMD3
P04040	P30041	P69891	Q04837	O00571
P01861	Q13423	P68036	O00339	P54577
A0A0A0MTC7	Q9UHG3	P08236	O95674	E9PHY5
P49748	J3KTA4	Q13409	P11279	P27816
P01877	P62081	O60749	O75594	P12270
P09493-3	Q9UHL4	J3KR44	P05455	Q13492
P13489	P61981	Q9BQE5	P05362	Q9Y2X3
Q9BSJ8	Q99623	Q969X5	G8JLH6	P47985
P02647	P32969	Q15306	Q7Z7H5	Q9H9B4
P55268	Q16181	P48723	H3BPE1	G5E972
P31947	Q71DI3	Q9NTK5	O95967	Q92945
P09960	B1AK88	Q14314	Q96FQ6	Q92688
P61158	P14868	O75694	P28070	P38117
Q9Y6N5	Q969V3	Q86UP2	Q12769	P13284
Q92499	P07954	Q9HCY8	Q9BR76	P52907
P63104	O95782	P01609	O00487	Q13217
P04275	P10451-5	Q16629	Q16543	P51571
P00915	Q9Y224	P09871	Q92485	P17661
P02749	Q9BXM0	P18859	P13727	Q96LJ7
P00338	P61163	P47929	P26447	Q8NBQ5
P28838	P06737	H0Y2Y8	P50914	Q15046
P23284	Q562R1	H0Y2W2	Q8NCA5	P04233-2
J3KN67	P55327-4	Q9UGI8	E9PB61	O15231
P07942	H0Y4R1	O75964	P22307	Q16718
Q8WU39	H0Y7A7	C9JFR7	Q15008	P25786
F8W6I7	Q8IUE6	P48449	Q5T2P8	P08697
P49327	Q14554	Q15075	F6WIT2	A0A087WYT3
P61978	P54136	Q15717	P22102	I3L3P7
Q9Y6C2	P46777	P00352	P10599	P48147
Q8WUM4	P40925	Q9UHX1	P46778	Q14019
P49588	Q9UBC9	Q15629	P62314	F8VQE1
P07951-2	P30043	P52943	Q5TEC6	P62280
P19012	P16444	Q8WWI5	P24666	Q9UBQ5
P14780	P35998	E7EX17	P31153	P08493
P02461	Q4VB86	P24390	P80748	Q86WV6
P61978-3	U3KPS2	J3QL15	P49792	J3KNQ4
E9PK25	P07741	C9JQS9	P61254	P10619
O75643	P04004	E9PGZ4	O75251	P04062
P55084	O95299	A6NI72	O95302	Q08J23
P09211	O94855	F8VZJ2	P63167	Q15043
P38646	Q96HY6	O60256	H0YNE9	P15170
P08575	P37837	Q9BY44	P41226	Q14498
Q16777	H0Y8G5	Q9BPX5	O15145	C9J3L8
A0A0A0MTS2	P20908	E9PPJ0	Q9NR28	P62304
P35221	Q9BWS9	A0A075B6S8	P49913	Q01081
Q13200	P39687	O15511	P53004	P01612
P04792	Q9BUJ2	Q6UXH1	A2ACR1	Q9H0W9
P26599	Q9UBQ7	Q93009	Q9Y6X5	P37235
P17655	B0I1T2	Q96KC8	E7EMM4	P15954
P00747	H0YL69	P02747	Q9BRP8	O60493
A0A087X1Z3	P04839	Q96N66	Q96PK6	G5E9W8
Q13724	P21964	Q4G176	P33908	O43395
P39023	E7EMG9	P50238	Q66K74	P42566
C9JV77	F8VV59	Q8NBJ5	O43920	F8W9L6
Q14980	P61353	Q14344	Q9Y6H1	P10398
F5GZS6	P46781	Q9Y512	P61326	Q70Z44
P27105	O00754	Q14247	P02656	H0Y714
P62879	P36542-2	O95747	Q14011	Q7Z2K8
P17987	Q9Y230	P40429	Q9UBD6	J3KPT4
P31040	Q9NSE4	P35326	Q9Y2T2	H0YH15
P24752	P23786	B8ZWD1	G3V325	Q9BY11
P42765	P14854	Q9H9J2	P21589	P48634
P07384	Q13148	Q9H3G5	Q96Q80-4
Q15029	E7EX90	O75323	Q9P258
J3QRS3	P16435	Q9Y3E0	P57088
Q86UX7	P16401	O43488	Q08379
P14550	Q15293	Q9UQE7	Q15847
P31146	A0A0A6YYA0	I3L0A0	J3KT75
P35232	Q8TCT9	B0QYK0	O75351
P80723	O15335	P14735	O76024
P62258	Q9Y277	C9J177	Q9Y3C8
O75533	P28799	P12955	Q13630
P16284	P41218	Q00169	P03891
K7ELL7	P11177	P35237	A0A0A0MSV6
Q13751	Q9BVK6	J3KQ18	O14949
P30481	Q9H553	H0YJ34	O00170
P36952	P62269	P21912	P20645
Q99497	H3BT71	Q969Q0	Q9BRF8
D3DSM0	V9GYM3	P62851	Q8TEX9
K7EKI0	H0Y742	P30419	Q9BRA2
P23381	J3KTL2	Q53EL6	Q14571
O15143	P26368	Q71UM5	A0A075B6S3
P01892	O43747	O75569	E9PG35
E7EX73	Q14141	O95834	P32929
Q01469	Q13557	A0A0B4J2B7	Q13242
P21980	Q8NCW5	Q96HC4	Q9UBR2
P46977	Q13263	B3KS98	P60468
P11216	H0YI09	P22352	Q8N6L1
P43304	G8JLD5	P30536	Q9NPJ3
O14579	P30626	P63313	P45877
Q14152	Q12904	P53007	H0Y755
Q7L7L0	H0Y368	H9KV45	K7EMM8
Q16795	P62857	Q9UDW1	Q08722
O94874	P22528	Q9NPA0	P32189-1
P27348	H0YL18	P01763	A0A0A0MT36
Q01546	P01597	O14828	P39748
Q9UJZ1	P29508	Q16762	Q9HB66
P62701	P48681	O60234	Q16563
Q96I99	H0YCK3	O14561	D6RA67
P41250	M0QXB5	P02458	S4R3W9
Q12906-7	P52790	Q8IWA5	P49848
P68431	Q13228	P32322	O14967
P00505	B3KSI3	P16930	E9PKC0
P50995	P54709	Q10588	C9J187
K7EKE6	P22061	P02776	Q96EC8
P30505	P60891	P55010	X6R5L4
P08572	G3V203	Q9H444
O60506	P15907	Q9UMR2
Q96QK1	Q13283	D6RHI9
Q8IUX7	E9PGN7	Q9HC35
P16152	Q96C19	Q49AN9
P55884	Q9NY15	Q9UI30
P30040	Q7Z4W1	Q9NP61
Q8WVM8	Q9P0L0	P40306
Q15365	P15121	P04430
O76094	E7EU96	O00483
Q9BS26	P02743	Q8TD19
Q6P2Q9	Q92820	E9PR44
P30084	P62995	O00161
O94832	P14317	Q9BVC6
Q5T4U5	P28676	P47914
P05556	Q86Y39	P61201
Q9UBS4	Q03591	P62891
B1AKY9	P62993	P06331
P09429	P35637	A0A0A0MS12
Q16531	P53634	M0QXZ6
Q6DD88	Q15006	A0A087WUD3
P61160	P51148	O95159
Q14240	Q9C0C2	Q9H4E7
Q13838	Q6UWY5	Q9BXJ0
B4DY09	Q9HD89	E9PSE5
P35222	P06703	O14975
P06756	Q96AZ6	P12074
P07858	P60981	P50135
P12236	Q7Z2W4	Q8WTW3
O43852	C9JRZ6	Q01650
Q6NZI2	O43837	Q9C0E8
P30048	Q9NUJ1	A6XND1
P23946	Q9NQW7	Q10469
P48047	P09917	A0A075B6I0
Q02818	P53597	Q96D96
Q96DZ1	Q96F07	O75116
Q13310	Q6NVY1	H7C579
A5A3E0	A6NP24	Q8IWX8
P46459	Q4G0N4	Q86TJ2
Q9UQ80	O94826	Q92963
P07195	Q9UI09	Q9UL15
Q14315	P62266	Q7LBE3
O43390	O60235	P19438-5
P10451-2	O15127	Q5JUR7
P31939	P08648	Q13304
Q16658	Q01813	H0Y4I9
O95831	Q96C86	O15014
O00410	Q9NS69	O15550
P07737	P58546	A0A096LNU2
Q15113	Q9NX40
P25398	Q9H3K6
Q9NQC3-2	Q02880
Q9NR45	P01613
P14866	P29144
P15144	Q9HD45
Q9UNM6	P30049
Q5SSJ5	P46109
Q14254	O14979
Q9UHB9	P08709
Q9BU23	Q9Y3F4
P45974	P43487
O75955	Q9Y295
G3V180	P17096
P11413	Q9UFN0
P07686	P33316
P30050	Q29RF7
P08559	Q9Y6M9
P47897	Q9NZB2
Q9Y3I0	P62633
J3KRX5	O60547
P17931	E9PC15
Q8N766	C9JA28
O94925	P47755
O94973	P59666
P17980	Q9H7Z7
P08294	Q9P035
P43490	K7EM09
O75923	P00492
E9PDF6	Q15417
Q07021	P00742
Q15691	P16219
P52597	P43007
P20160	E7EVZ2
P12235	H0Y5K5
P61586	P09488
Q00325-2	Q68CZ2
Q9Y265	Q92575
Q04917	Q96EP5
P00441	Q92520
P05109	P51570
P49189	P25788
O14818	P50579
P62906	P01717
Q96G03	Q9UBI6
Q15233	P55001
P09972	A0A0A0MRK6
P04217	O00743
E9PKG1	P07948
Q6IBS0	Q96SM3
P46939	Q6P996
P25787	Q9Y624
P09622	Q9Y5J7
P62263	E9PH25
P62753	P63151
Q96AB3	Q9GZZ9
Q5QNW6	P17050
O95865	Q05655
P26639	Q9UIQ6
P48444	O76021
O14980	Q9NXS2
Q03518	P15498
Q16778	P20340
Q96TA1	F8VXU5
P23526	P01780
B7ZKJ8	Q9Y3D6
P01008	Q92542
A0A087WZH7	Q8NCN5
P01625	Q5TDH0
P00966	H3BV55
P30740	Q9GZP9
D6RER5	B1AKR6
P42224	C9J1V9
P29590	Q9NR12
K7EJQ7	P49903
P20618	Q9Y5U9
A0A087WUQ6	K7ERC8
P16402	Q04941
P31948	P29466
P60903	A0A0A0MSS8
Q9P0M6	P12004
A0A087X1T7	O75436
O00264	Q8IZP0
P53999	P59768
O75306	P15814
Q30134	P25940
Q9UJS0	A8MU27
P23634	P04434
O14880	Q5VTU8
P10915	M0QZD8
O43143	A0A096LP77
Q9NYL9
P10768
P04080
P11766
O00303
P11586
P20039
Q01995
P01620
Q5JWF2
Q14108
E5KLK1
P0CG39
Q9Y6A9
P30085
P49419
Q03519
P60900
P01903
M0R0F0
Q15118
Q9Y4P3
Q6PCB0
B4DPQ0
A0A087WW89
Q2UY09
P29692
Q9Y446
Q6UWP8
P54727
Q6UX06
P61106
P35754
P15153
Q92538
P00403
P25189
O00231
Q13185
Q96IJ6
Q9GZM7
Q9BX68
Q9UNZ2
Q5JRX3
P42785
Q8N1G4
Q92608
P15880
P84095
A1L0T0
O00160
A0A0A0MSK5
P26022
O15371
Q12805
O75874
Q92598
Q16401
Q9Y281
P62195
P08571
Q9NR31
E7ESP9
P20591
H7C0M1
J3KN66
Q53F23
Q9Y6B6
Q9NZ01
O14745
P60953
Q00577
Q16836
O95202
Q96CW1
P10253
E7EUC7
Q13011
E9PRJ8
Q6UW02
P61313
O75368
P56537
P01779
Q96KA5
P19623
P78347
P51665
Q6XQN6
P29992
Q9NVJ2
O00764
O95479
J3KN16
Q92973-2
P78417
P22735
P01011
A0A087WWS7
Q7L576
A0A087X0N5
P61923
O43776
Q9BT22
A0AVT1
Q14165
P10644
Q86Y46
P08253
O14617
P50552
O43399
Q8N163
P55083
P50148
O75340
P13073
P13674
B4DKY1
Q9UGP8
Q8WXF1
P26196
P27482
A0A087X2D0
P16070-8
Q9P2J5
Q9P2R7
P61011
A0A0B4J2D5
Q8IVF2
P05997
Q9Y6W5
P40763
O75915
Q8IXB1
P26885
Q13642-1
Q71UI9
Q9UM07
Q15907
O94905
Q13151
P61604
P09543
P02748
P28482
Q9NUB1
Q12874
P46063
P01767
P55809
P17213
O75396
P51970
Q3ZCQ8
P25774
O75718
Q02252
P02792
P49961
P49721
Q10471
Q9BXP5
Q9Y673
Q07075
P63000
Q96CS3
F6XZQ7
Q92734
P12107
P41567
H0Y3P2
Q15631
P43034
P31937
E9PHK0
P51648
P18031
Q96A33
P01596
Q08380
P54578
Q15363
H0YNG3
P54802
P10606
Q9Y3A6
P35268
Q9HCC0
O75380
P55036
P57737-3
Q15836
P55769
P55290
P61026
P29373
A0A087X2I1
Q00013
B7Z7P8
O15260
P50453
Q04760
Q9H845
O96005
P61006
P51858
Q9BTT0
Q9UI12
O60218
P63208
Q5JRA6
Q9Y305
Q9NUQ9
Q63ZY3
P04196
Q09028
P50402
O60888
P09661
Q8WX93
Q92947
Q16881-2
O00217
Q14696
P25325
Q5QPL9
O96008
Q92522
P40616
Q8NE71
Q92882
P48506
Q8N5K1
O95394
P24593
P39019
P12532
Q9NX62
Q6ZMP0
P05546
Q9Y2H6
Q08945
F8WJN3
J3KNF8
P51608
Q9BUN8
Q14847
Q70UQ0-4
H0YB09
P27708
P63220
Q96RW7
P05106
P17612
Q9Y333
Q8NEW0
Q9H3N1
P14927
E9PIE3
Q8WUM0
Q15637
O60568
P49902
Q9H061
Q14166
E9PMV2
Q8NBX0
P62316
Q9GZS3
D6RD17
Q9Y315
P01714
P26440
D6RFN0
P04070
O95197-3
P61020
A0A0A0MT64
Q14683
P30520
Q9GZT3
D6RBZ0
Q9BZZ5
O43678
O60784
Q00688
Q00765
O75821
P42766
Q8IZP2
O43684
E7EQB8
P07919
O75431
O95881
Q07666
Q14444
Q9UNH7
P63279
G3V0E4
Q14192
Q5TEJ8
F5H442
Q6P4A8
M0R3D6
Q96IU4
H7C2W9
Q6IAA8
K7EJL1
Q9Y5B9
P22059
P17813
P49720
E5RGR0
E9PL57
P13686
G3V4E4
A0A087WSY6
P08621
E7EPM6
C9JF17
J3KQ48
Q16719
D6RBW1
Q13438
P01769
J3KN10
P19525
A0A087WW43
O75822
Q15477
J3KR23
Q13057
P06865
P61513
Q96PE7
P32942
A0A0A0MSN4
P83731
Q9UHQ9
P07305
Q9HC07
P01775
Q9Y383
Q14739
P11182
Q9BYC5
P35914
P16278
Q96CN7
F6TLX2
P48556
Q9NRV9
O00232
Q93008-1
P42677
O76003
P11166
P05026
P36551
P62913
Q8IYB3
O75400
Q92626
P56556
Q16186
Q9H1E5
O75347
Q13636
Q12768
O95498
Q9UJW0
Q9Y385
Q5T091
H3BVH7
Q14008
Q99961
S4R369
F6S8M0
E7ETU9
Q13595
A0A087WWU9
P15289
Q15370
Q13126
O00182
Q9Y617
P09497-2
E7EM64
B4DFG0
P59998
Q9UKG1
A0A0B4J1X5
P14678
J9JIE6
O60262
Q9NTX5
O60264
P00740
F5GYQ1
P46108
O15400
Q9BV40
F8W950
O00178
P13473
Q9UHA4
Q99442
A0A087X0P6
Q09161
Q15424
Q9Y3U8
Q8NFU4
A6NFX8
Q16740
P03915
A0A075B6I8
P10153
Q13867
P49207
Q16222
O14907
O95169
Q9H4G4
Q96C36
O43772
P56385
F8W7Q4
A0A087X0K9
E9PLN8
P62310
C9JXM3
P41240
A0A087WVN4
P49458
A0A075B7B1
P01743
O43760
P24310
P43405
Q9H078
Q8TBP6
A0A087WW23
Q96IX5
O75438
F8VWK8
G5E9D5
Q92953
E9PRJ5
Q5T160
Q4KWH8
Q96SQ9
K7EPQ7
P55347-2
Q969T9
E5RGN3
H7BXY6
P22670
O15195
P49247
Q5DJT8
Q8WUQ7
Q9ULX6
Q9BXV9
Q969J2
Q9P291

## Sheet: S4. Module_GCF
Supplementary Table S4. Top 5 WGCNA modules of DEPs in GCF samples.
WGCNA of DEPs in GCF presents the top 5 modules (MEturquoise, MEblue, MEbrown, MEyellow, MEgreen). This table represents key expression patterns distinguishing periodontitis from controls in GCF.
MEturquoise	MEblue	MEbrown	MEyellow	MEgreen
P02787	P60709	P02788	P13796	P02768
P04259	P69905	P05164	O43707	P35579
P15924	P01023	P68032	F5H5D3	P02538
P02671	P19013	P08670	P00734	P48668
A0A087WYC5	P08779	A0A087WYJ9	P30044	P06733
P14618	P21333	P01876	O75083	Q09666
P02790	P68871	Q9Y490	P30101	P00738
P02042	P13645	P06396	P06737	Q9UBG3
Q9HC84	P01859	P35908	P02760	D6RF35
P04040	P02647	P12814	P37837	P04745
P63104	P04114	P02751	B1AK88	A0A087WXL8
A0A075B6K9	Q04695	P04792	O14745	P07437
P46940	P26038	P08107	P52907	P68371
Q15149	P31947	P14923	P07195	P07355
P13489	P01877	P55072	O75369	P01042-2
P18206	Q01546	P05107	P25705	P02545
P04080	P60174-1	P25311	K7EQH6	P02730
P11021	Q01469	P27797	O95336	P00739
P04217	P04406	P67936	O95171-3	P06753-2
P80511	P32119	O60664	P69891	P11413
P31946-2	P02679	Q8WUM4	P01779	P35321
P01008	P14780	P02763	C9JF17	P01011
P30043	P00558	Q9HD89	P36871	P19823
P01040	Q9UBC9	P14625	P51149	P01619
P61626	P68104	P04632	P78417	P08133
U3KPS2	P06702	P48594	P02748	Q99497
P19827	Q08188	O15143	Q99536	E9PK25
Q9BUF5	Q92817	P31949	Q9UNZ2	P08311
P01597	P08238	O75828	P17931	P25815
E7EMG9	P11277	P22735	P60900	Q14134
Q16610	Q01518	A0A0B4J2D4	P26583	Q86UX7
P17213	P18669	P00352	P01611	F8W1S1
Q9UM07	A0A0A0MTS2	Q06323	P62140	Q96RM1
P43652	A0A087WYR4	Q15942	P04844	Q03591
P10809	P06576	P30153	P40199	P01781
P00491	V9GYM3	P02743	P38606	O15511
P23526	P52566	O00151	P46976	P01717
P22392	Q8N1N4	Q96PD5	P07360	P16401
P10599	Q562R1	P28838	Q15691	P59998
Q9HCY8	B7ZKJ8	Q15365	Q15181	O60812
Q02487	P50395	P50990	P04179	F5H365
Q96HE7	P62258	P63244	Q16555	P10253
P01623	A0A087WVQ6	P61586	P05386	P10606
P51884	Q6ZN66	P17655	O75368	P49643
Q6XQN6	Q86YZ3	P62805	O60234
P05387	P52790	O75874	P81605
A0A087WV42	P18510	P34932	P05091
P27918	P22894	P13798	P20073
B4DPQ0	P26641	P05156	P01768
P01606	P22532	Q15907	O43488
Q86VP6	P04004	Q9P2E9	E7EVW7
Q16778	P61981	P80748	Q8IZP2
O14818	Q9UGM3	A0A087X0P6	Q01105
I3L1D5	P09972	P02750	Q9Y5Z4
P01031	Q13228	Q9Y6N5	A0AVT1
Q9UJ70	P01625	Q07960	P20851
Q15084	P49327	P61604	P51148
P62820	Q16658	F6UXX1	O43451
Q16851	P30085	P49411	P01763
Q8NFU4	P27348	A0A096LPE2	P41222
P25789	A0A087WVM2	A0A0A0MR02	A0A0B4J2B7
Q96IU4	P14550	P61224	Q99832
Q9BRA2	A0A087WW89	P03973	P48740
M0QXZ6	Q5VY30	G5E9R5	A0A075B6J9
O14950	P19878	Q8TD55	P07858
P17987	E9PLK3	P61019	F8VVM2
P03952	P05388	P28072	Q12792
P07738	P01613	P25788	P14174
P04430	P09758	A0A075B7B8	I3L3E4
P09871	Q6ZVX7	P35858
Q5JXB2	P07384	M0R0R2
Q96AE4	P84095	P23083
P19338	Q07065	C9JPM4
O15145	P49748	A0A087WU91
Q08477	P00966	P39687
P36955	Q14697	H0YHA7
P20962	P22061	E5RGR0
P13671	Q13753	A0A087WW23
P27816	O14773	P15515
P84243	P01780	Q16222
P30273	P23280	Q01432
P16949	P11586	P24752
A0A0B4J1X5	P43034	Q92953
Q14203	P12277	Q96KP1
E7ESE2	A6NKB8	A6NMB1
G3V1Q4	E9PR44	Q4G0F5
A0A075B6J4	P23284	Q01064
P00367	P31948	Q9H2G2
P46937	A0A087WV23	D6RBH1
Q10588	Q9NUQ9
B0QZ18	F8VV59
Q9BV40	P25325
A0A087WYT3	Q96CX2
D6RCA5	P11169
A0A075B6R9	P53004
B4DWA1	O43390
P31025	P13667
J3KMX3	P05546
Q9NQ88	Q9NZH8
D6RIZ4	A0A0A0MS12
A0A075B6K3	P02747
Q6IQ42	F6RFD5
P01824	P19367
O15498	P04434
O60825	F6TLX2
K7EP45	A2A274
E5RIK2	A0A0A0MT36
P32929-3	Q8TER0
P19438-5	B4DJC3
Q4KMQ2
P24071

## Sheet: S5. kME hub protein
Supplementary Table S5. Top 10 hub proteins in key WGCNA modules from periodontal tissue and GCF samples.
Listed are the top 10 hub proteins based on kME in the five major WGCNA modules for both periodontal tissue and GCF samples. In periodontal tissue, protein synthesis–related modules (M1, M2) featured ribosomal proteins (RPL11, RPL17, RPS14), elongation factors (EEF1A1, EEF1G), glycolytic enzymes (PGK1, LDHA), and proteasome components (PSME1, PSMA7). In GCF, immune-related modules (M1, M5) includ…
Module	MEturquoise	MEblue	MEbrown	MEyellow	MEgreen
Tissue	EEF1G	HSD17B10	ALG5	RPS14	ASPN
	PGK1	LONP1	HM13	RPL11	COL6A1
	PSME1	NDUFS1	HYOU1	HDLBP	COL6A3
	PFN1	ECH1	ERAP1	RAB6A	DPT
	CLIC1	IDH2	TM9SF3	RPL17	HIBADH
	EEF1A1	PRDX3	PDIA4	NOP56	COL6A2
	YWHAZ	ETFA	MESD	DHX9	OGN
	UFL1	MDH2	SEC24A	DDRGK1	LOX
	LDHA	HSD17B4	LMAN2	RAB1B	YWHAH
	PSMA7	PPA2	MAN2A1	RAB7A	PSMD3
Module	MEturquoise	MEblue	MEbrown	MEyellow	MEgreen
GCF	PDE1B	EEF1A1	C1R	PNP	TTR
	S100A8	YWHAZ	IGHV3-53	Uncharacterized protein	TF
	FUBP1	TUBA4A	CFP	LASP1	APOA1
	PGM1	HSP90AB1	ANO6	PEBP1	ALB
	LCN2	S100A6	RNASE2	EZR	AHSG
	ITGAM	UBA1	GLUD1	MYL6	CLU
	NAPRT	PFN1	ITIH1	PLS3	SERPINF2
	SYNCRIP	PRDX5	HPX	PLIN3	GC
	ANXA11	GAPDH	MACROH2A1	ARPC5	CD5L
	MPO	YWHAH	C4BPA	ARPC3	A1BG

## Sheet: S6. Centrality
Supplementary Table S6. Significant hub proteins based on betweenness centrality in the integrated periodontal tissue–GCF protein-protein interaction network.
Hub proteins based on betweenness centrality from DEPs of periodontal tissue and GCF were merged into a single PPI network. Proteins with high betweenness centrality (e.g., GAPDH, ALB, HSP90AB1) were identified as potential cross-compartment mediators between periodontal tissue and GCF.
node_name	Betweenness
GAPDH	1450.56
ALB	883.32
HSP90AB1	634.033
EEF1A1	412.691
AHSG	198.571
EEF1G	194.062
PSMA7	188
MDH2	187
DHX9	164.246
RPL11	144.871
APOA1	120.18
MPO	106.95
YWHAZ	101.333
CFP	96.6667
EZR	96
HYOU1	96
PFN1	96
S100A6	96
SYNCRIP	87.2381
CLU	80.2879
ITGAM	71.4147
HDLBP	71.3416
PGK1	57.7333
IDH2	47
LDHA	45
RPS14	27.7957
COL6A1	8
LOX	6
HPX	5.12381
TTR	5.12381
GC	3.88571
PRDX3	2
RPL17	1.33333
TF	1.2381
PGM1	1
A1BG	0
ANXA11	0
C1R	0
CLIC1	0
COL6A2	0
COL6A3	0
DPT	0
ETFA	0
GLUD1	0
HSD17B10	0
ITIH1	0
LCN2	0
NDUFS1	0
NOP56	0
PDIA4	0
PPA2	0
PRDX5	0
PSMD3	0
PSME1	0
S100A8	0
SERPINF2	0
TUBA4A	0
YWHAH	0
